# Supplementary material for: 1-Meth­oxy-4-({[(4-meth­oxy­phen­yl)­sulfan­yl](phen­yl)meth­yl}sulfan­yl)benzene
Source: Acta Crystallogr Sect E Struct Rep Online. 2012 Feb 17;68(Pt 3):o782. doi: 10.1107/S1600536812006320 (PMC3297852; doi:10.1107/S1600536812006320)
Supplement: Supplementary file 1 [file e-68-0o782-sup1.cif]

##############################################################################
#                                                                            #
# This CIF contains the data in a paper accepted for publication in          #
# Acta Crystallographica Section E. It conforms to the requirements of       #
# Notes for Authors for Acta Crystallographica Section E, and has been       #
# peer reviewed under the auspices of the IUCr Commission on Journals.       #
#                                                                            #
# Full details of the Crystallographic Information File format               #
# are given in the paper "The Crystallographic Information File (CIF):       #
# a New Standard Archive File for Crystallography" by S. R. Hall, F. H.      #
# Allen and I. D. Brown [Acta Cryst. (1991), A47, 655-685].                  #
#                                                                            #
# The current version of the core CIF dictionary is obtainable from          #
# ftp://ftp.iucr.org/pub/cif_core.dic.                                       #
#                                                                            #
# Software is freely available for graphical display of the structure(s)     #
# in this CIF. For information consult the CIF software page                 #
# http://www.iucr.org/resources/cif/software.                                #
#                                                                            #
# This file may be used for bona fide research purposes within the           #
# scientific community so long as proper attribution is given to the journal # 
# article from which it was obtained.                                        #
#                                                                            #
##############################################################################
data_global
_audit_creation_method     SHELXL-97
_journal_date_recd_electronic     2012-02-12
_journal_date_accepted     2012-02-13
_journal_name_full     'Acta Crystallographica, Section E'
_journal_year     2012
_journal_volume     68
_journal_issue      3
_journal_page_first     o782
_journal_page_last     o782
_journal_paper_category     QO
_journal_paper_doi     10.1107/S1600536812006320
_journal_coeditor_code     TK5059
_publ_contact_author_name     'Hongqi Li'
_publ_contact_author_address
;
Key Laboratory of Science and Technology of Eco-Textiles,
Ministry of Education, College of Chemistry, Chemical Engineering and
Biotechnology, Donghua University, Shanghai 201620,
People's Republic of China
;
_publ_contact_author_email     'hongqili@dhu.edu.cn'
_publ_contact_author_fax     ' '
_publ_contact_author_phone     ' '
_publ_section_title
;
1-Methoxy-4-({[(4-methoxyphenyl)sulfanyl](phenyl)methyl}sulfanyl)benzene
;
loop_
    _publ_author_name
    _publ_author_address
    'Hongqi Li'
;
Key Laboratory of Science and Technology of Eco-Textiles,
Ministry of Education, College of Chemistry,
Chemical Engineering and Biotechnology,
Donghua University, Shanghai 201620,
People's Republic of China
;
    'G. Ramachandran'
;
Chemistry Division, School of Advanced Sciences,
VIT University, Vellore 632 014
India
;
    'M. Sathishkumar'
;
Chemistry Division, School of Advanced Sciences,
VIT University, Vellore 632 014
India
;
    'K. Sathiyanarayanan'
;
Chemistry Division, School of Advanced Sciences,
VIT University, Vellore 632 014
India
;
    'R. S. Rathore'
;
Bioinformatics Infrastructure Facility,
Department of Biotechnology,
School of Life Sciences,
University of Hyderabad,
Hyderabad 500 046
India
;
data_I
_chemical_name_systematic
;
1-Methoxy-4-({[(4-methoxyphenyl)sulfanyl](phenyl)methyl}sulfanyl)benzene
;
_chemical_name_common     ?
_chemical_formula_moiety     'C21 H20 O2 S2'
_chemical_formula_sum     'C21 H20 O2 S2'
_chemical_formula_iupac     'C21 H20 O2 S2'
_chemical_formula_weight     368.49
_chemical_melting_point     322.0(10)
_symmetry_cell_setting     monoclinic
_symmetry_space_group_name_H-M     'P 21/c'
_symmetry_space_group_name_Hall     '-P 2ybc'
loop_
    _symmetry_equiv_pos_as_xyz
    'x, y, z'
    '-x, y+1/2, -z+1/2'
    '-x, -y, -z'
    'x, 1/2-y, 1/2+z'
_cell_length_a     21.1506(15)
_cell_length_b     5.6114(3)
_cell_length_c     17.1219(11)
_cell_angle_alpha     90.00
_cell_angle_beta     110.336(2)
_cell_angle_gamma     90.00
_cell_volume     1905.4(2)
_cell_formula_units_Z     4
_cell_measurement_reflns_used     4040
_cell_measurement_theta_min     2.54
_cell_measurement_theta_max     25.14
_cell_measurement_temperature     298(2)
_exptl_crystal_description     rectangular
_exptl_crystal_colour     colourless
_exptl_crystal_size_max     0.42
_exptl_crystal_size_mid     0.20
_exptl_crystal_size_min     0.18
_exptl_crystal_density_diffrn     1.285
_exptl_crystal_density_meas     ?
_exptl_crystal_density_method     'not measured'
_exptl_crystal_F_000     776
_exptl_absorpt_coefficient_mu     0.290
_exptl_absorpt_correction_type     multi-scan
_exptl_absorpt_process_details     '(SADABS; Bruker, 2004)'
_exptl_absorpt_correction_T_min     0.8878
_exptl_absorpt_correction_T_max     0.9496
_exptl_special_details
;
;
_diffrn_ambient_temperature     298(2)
_diffrn_radiation_type     MoK\a
_diffrn_radiation_wavelength     0.71073
_diffrn_radiation_source     'fine-focus sealed tube'
_diffrn_radiation_monochromator     graphite
_diffrn_measurement_device_type     'Bruker APEXII CCD area-detector'
_diffrn_measurement_method     '\f and \w scans'
_diffrn_detector_area_resol_mean     ?
_diffrn_reflns_number     12756
_diffrn_reflns_av_R_equivalents     0.0238
_diffrn_reflns_av_sigmaI/netI     0.0323
_diffrn_reflns_theta_min     2.05
_diffrn_reflns_theta_max     27.34
_diffrn_reflns_theta_full     25.00
_diffrn_measured_fraction_theta_max     0.964
_diffrn_measured_fraction_theta_full     0.981
_diffrn_reflns_limit_h_min     -27
_diffrn_reflns_limit_h_max     26
_diffrn_reflns_limit_k_min     -6
_diffrn_reflns_limit_k_max     7
_diffrn_reflns_limit_l_min     -21
_diffrn_reflns_limit_l_max     21
_diffrn_standards_number     .
_diffrn_standards_interval_count     .
_diffrn_standards_interval_time     .
_diffrn_standards_decay_%     .
_refine_special_details
;
Refinement of <i>F</i>^2^ against ALL reflections. The weighted <i>R</i>-factor
<i>wR</i> and goodness of fit <i>S</i> are based on <i>F</i>^2^, conventional
<i>R</i>-factors <i>R</i> are based on <i>F</i>, with <i>F</i> set to zero for
negative <i>F</i>^2^. The threshold expression of <i>F</i>^2^ >
\s(<i>F</i>^2^) is used only for calculating <i>R</i>-factors(gt) <i>etc</i>.
and is not relevant to the choice of reflections for refinement.
<i>R</i>-factors based on <i>F</i>^2^ are statistically about twice as large
as those based on <i>F</i>, and <i>R</i>- factors based on ALL data will be
even larger.
;
_reflns_number_total     4154
_reflns_number_gt     2725
_reflns_threshold_expression     I>2\s(I)
_refine_ls_structure_factor_coef     Fsqd
_refine_ls_matrix_type     full
_refine_ls_R_factor_all     0.0756
_refine_ls_R_factor_gt     0.0432
_refine_ls_wR_factor_gt     0.1079
_refine_ls_wR_factor_ref     0.1283
_refine_ls_goodness_of_fit_ref     1.024
_refine_ls_restrained_S_all     1.024
_refine_ls_number_reflns     4154
_refine_ls_number_parameters     228
_refine_ls_number_restraints     0
_refine_ls_hydrogen_treatment     constr
_refine_ls_weighting_scheme     calc
_refine_ls_weighting_details
         'calc w=1/[\s^2^(Fo^2^)+(0.0584P)^2^+0.5757P] where P=(Fo^2^+2Fc^2^)/3'
_atom_sites_solution_hydrogens     geom
_atom_sites_solution_primary     direct
_atom_sites_solution_secondary     difmap
_refine_ls_shift/su_max     0.000
_refine_ls_shift/su_mean     0.000
_refine_diff_density_max     0.511
_refine_diff_density_min     -0.270
_refine_ls_extinction_method     none
_refine_ls_extinction_coef     ?
loop_
    _atom_type_symbol
    _atom_type_description
    _atom_type_scat_dispersion_real
    _atom_type_scat_dispersion_imag
    _atom_type_scat_source
    'C' 'C' 0.0033 0.0016
                         'International Tables Vol C Tables 4.2.6.8 and 6.1.1.4'
    'H' 'H' 0.0000 0.0000
                         'International Tables Vol C Tables 4.2.6.8 and 6.1.1.4'
    'O' 'O' 0.0106 0.0060
                         'International Tables Vol C Tables 4.2.6.8 and 6.1.1.4'
    'S' 'S' 0.1246 0.1234
                         'International Tables Vol C Tables 4.2.6.8 and 6.1.1.4'
_computing_data_collection     'APEX2 (Bruker, 2004)'
_computing_cell_refinement     'APEX2 (Bruker, 2004)'
_computing_data_reduction     'SAINT-Plus (Bruker, 2004)'
_computing_structure_solution     'SHELXS97 (Sheldrick, 2008)'
_computing_structure_refinement     'SHELXL97 (Sheldrick, 2008)'
_computing_molecular_graphics     'ORTEP-3 (Farrugia, 1997)'
_computing_publication_material
                            'SHELXL97 (Sheldrick, 2008) and PLATON (Spek, 2009)'
loop_
    _atom_site_type_symbol
    _atom_site_label
    _atom_site_fract_x
    _atom_site_fract_y
    _atom_site_fract_z
    _atom_site_U_iso_or_equiv
    _atom_site_adp_type
    _atom_site_calc_flag
    _atom_site_refinement_flags
    _atom_site_occupancy
    _atom_site_symmetry_multiplicity
    _atom_site_disorder_assembly
    _atom_site_disorder_group
    C C1 0.28208(12) 0.3397(4) 0.08333(15) 0.0582(6) Uani d . 1 1 . .
    H H1 0.2956 0.2300 0.1267 0.070 Uiso calc R 1 1 . .
    C C2 0.30050(14) 0.3069(5) 0.01429(17) 0.0682(7) Uani d . 1 1 . .
    H H2 0.3269 0.1764 0.0118 0.082 Uiso calc R 1 1 . .
    C C3 0.28023(12) 0.4651(5) -0.05079(14) 0.0582(6) Uani d . 1 1 . .
    H H3 0.2923 0.4412 -0.0975 0.070 Uiso calc R 1 1 . .
    C C4 0.24238(12) 0.6575(4) -0.04643(14) 0.0579(6) Uani d . 1 1 . .
    H H4 0.2286 0.7656 -0.0903 0.069 Uiso calc R 1 1 . .
    C C5 0.22434(11) 0.6929(4) 0.02289(14) 0.0553(6) Uani d . 1 1 . .
    H H5 0.1988 0.8255 0.0255 0.066 Uiso calc R 1 1 . .
    C C6 0.24388(10) 0.5330(4) 0.08852(12) 0.0437(5) Uani d . 1 1 . .
    C C7 0.22303(10) 0.5625(4) 0.16395(13) 0.0472(5) Uani d . 1 1 . .
    H H7 0.2331 0.4144 0.1963 0.057 Uiso calc R 1 1 . .
    C C8 0.11543(10) 0.5823(4) 0.22356(13) 0.0465(5) Uani d . 1 1 . .
    C C9 0.07731(10) 0.7557(4) 0.24299(13) 0.0498(5) Uani d . 1 1 . .
    H H9 0.0650 0.8914 0.2099 0.060 Uiso calc R 1 1 . .
    C C10 0.05727(10) 0.7304(4) 0.31070(13) 0.0497(5) Uani d . 1 1 . .
    H H10 0.0306 0.8472 0.3223 0.060 Uiso calc R 1 1 . .
    C C11 0.07636(10) 0.5324(4) 0.36186(13) 0.0463(5) Uani d . 1 1 . .
    C C12 0.11566(11) 0.3596(4) 0.34425(15) 0.0534(6) Uani d . 1 1 . .
    H H12 0.1297 0.2275 0.3788 0.064 Uiso calc R 1 1 . .
    C C13 0.13406(11) 0.3849(4) 0.27413(15) 0.0561(6) Uani d . 1 1 . .
    H H13 0.1594 0.2660 0.2612 0.067 Uiso calc R 1 1 . .
    C C14 0.06989(14) 0.3243(5) 0.48056(16) 0.0749(8) Uani d . 1 1 . .
    H H14A 0.0515 0.1833 0.4491 0.112 Uiso calc R 1 1 . .
    H H14B 0.0514 0.3439 0.5240 0.112 Uiso calc R 1 1 . .
    H H14C 0.1180 0.3095 0.5047 0.112 Uiso calc R 1 1 . .
    C C15 0.34680(11) 0.6870(4) 0.27962(13) 0.0504(5) Uani d . 1 1 . .
    C C16 0.35770(14) 0.5044(6) 0.33572(17) 0.0822(9) Uani d . 1 1 . .
    H H16 0.3216 0.4438 0.3486 0.099 Uiso calc R 1 1 . .
    C C17 0.42130(16) 0.4077(6) 0.37378(19) 0.0917(10) Uani d . 1 1 . .
    H H17 0.4276 0.2804 0.4105 0.110 Uiso calc R 1 1 . .
    C C18 0.47508(14) 0.5028(6) 0.35644(17) 0.0741(8) Uani d . 1 1 . .
    C C19 0.46437(15) 0.6859(6) 0.3018(2) 0.0877(9) Uani d . 1 1 . .
    H H19 0.5007 0.7511 0.2906 0.105 Uiso calc R 1 1 . .
    C C20 0.40113(13) 0.7771(5) 0.26288(17) 0.0718(7) Uani d . 1 1 . .
    H H20 0.3949 0.9008 0.2248 0.086 Uiso calc R 1 1 . .
    C C21 0.5537(2) 0.2212(8) 0.4413(3) 0.1463(19) Uani d . 1 1 . .
    H H21A 0.5398 0.2463 0.4884 0.220 Uiso calc R 1 1 . .
    H H21B 0.6011 0.1866 0.4603 0.220 Uiso calc R 1 1 . .
    H H21C 0.5291 0.0896 0.4090 0.220 Uiso calc R 1 1 . .
    O O1 0.05333(8) 0.5258(3) 0.42700(10) 0.0633(4) Uani d . 1 1 . .
    O O2 0.54066(11) 0.4281(5) 0.39166(15) 0.1103(8) Uani d . 1 1 . .
    S S1 0.13305(3) 0.61593(13) 0.12994(4) 0.0614(2) Uani d . 1 1 . .
    S S2 0.26527(3) 0.80951(11) 0.23220(3) 0.05424(19) Uani d . 1 1 . .
loop_
    _atom_site_aniso_label
    _atom_site_aniso_U_11
    _atom_site_aniso_U_22
    _atom_site_aniso_U_33
    _atom_site_aniso_U_12
    _atom_site_aniso_U_13
    _atom_site_aniso_U_23
    C1 0.0697(15) 0.0523(15) 0.0573(14) 0.0096(11) 0.0281(12) 0.0104(11)
    C2 0.0824(18) 0.0560(16) 0.0804(18) 0.0158(13) 0.0463(15) 0.0015(14)
    C3 0.0652(15) 0.0657(16) 0.0505(13) -0.0064(12) 0.0287(11) -0.0081(12)
    C4 0.0617(14) 0.0656(16) 0.0474(13) 0.0037(12) 0.0203(11) 0.0117(11)
    C5 0.0600(14) 0.0544(14) 0.0561(13) 0.0129(11) 0.0262(11) 0.0068(11)
    C6 0.0443(11) 0.0451(12) 0.0425(11) -0.0031(9) 0.0160(9) -0.0024(9)
    C7 0.0485(11) 0.0502(13) 0.0447(11) -0.0023(10) 0.0183(9) -0.0008(10)
    C8 0.0387(10) 0.0504(13) 0.0508(12) -0.0041(9) 0.0162(9) -0.0030(10)
    C9 0.0435(11) 0.0502(14) 0.0541(13) 0.0018(10) 0.0149(9) 0.0050(10)
    C10 0.0452(11) 0.0468(13) 0.0590(13) 0.0059(9) 0.0206(10) -0.0026(11)
    C11 0.0388(11) 0.0511(13) 0.0502(12) -0.0024(9) 0.0169(9) -0.0016(10)
    C12 0.0497(12) 0.0449(13) 0.0688(15) 0.0040(10) 0.0250(11) 0.0089(11)
    C13 0.0490(12) 0.0469(14) 0.0801(16) 0.0039(10) 0.0322(12) -0.0059(12)
    C14 0.0818(19) 0.082(2) 0.0701(17) 0.0028(15) 0.0380(15) 0.0216(15)
    C15 0.0551(13) 0.0552(14) 0.0423(11) -0.0060(10) 0.0186(9) -0.0050(10)
    C16 0.0661(17) 0.102(2) 0.0743(17) -0.0057(16) 0.0187(14) 0.0297(17)
    C17 0.086(2) 0.096(2) 0.077(2) 0.0070(18) 0.0083(16) 0.0303(17)
    C18 0.0609(16) 0.088(2) 0.0660(16) 0.0093(15) 0.0134(13) -0.0180(15)
    C19 0.0616(17) 0.101(3) 0.109(2) -0.0023(16) 0.0406(17) 0.006(2)
    C20 0.0687(17) 0.0734(18) 0.0814(18) -0.0002(14) 0.0362(14) 0.0113(15)
    C21 0.115(3) 0.132(4) 0.138(4) 0.051(3) -0.025(3) -0.013(3)
    O1 0.0678(10) 0.0719(12) 0.0588(9) 0.0083(9) 0.0329(8) 0.0075(9)
    O2 0.0726(14) 0.136(2) 0.1071(17) 0.0291(14) 0.0116(12) -0.0111(16)
    S1 0.0485(3) 0.0866(5) 0.0493(3) 0.0027(3) 0.0174(2) 0.0004(3)
    S2 0.0579(3) 0.0549(4) 0.0504(3) -0.0013(3) 0.0195(3) -0.0066(3)
_geom_special_details
;
All e.s.d.'s (except the e.s.d. in the dihedral angle between two l.s. planes)
are estimated using the full covariance matrix. The cell e.s.d.'s are taken
into account individually in the estimation of e.s.d.'s in distances, angles
and torsion angles; correlations between e.s.d.'s in cell parameters are only
used when they are defined by crystal symmetry. An approximate (isotropic)
treatment of cell e.s.d.'s is used for estimating e.s.d.'s involving l.s.
planes.
;
loop_
    _geom_bond_atom_site_label_1
    _geom_bond_atom_site_label_2
    _geom_bond_site_symmetry_2
    _geom_bond_distance
    _geom_bond_publ_flag
    C1 C6 . 1.374(3) ?
    C1 C2 . 1.379(3) ?
    C1 H1 . 0.9300 ?
    C2 C3 . 1.372(3) ?
    C2 H2 . 0.9300 ?
    C3 C4 . 1.361(3) ?
    C3 H3 . 0.9300 ?
    C4 C5 . 1.381(3) ?
    C4 H4 . 0.9300 ?
    C5 C6 . 1.384(3) ?
    C5 H5 . 0.9300 ?
    C6 C7 . 1.512(3) ?
    C7 S1 . 1.811(2) ?
    C7 S2 . 1.833(2) ?
    C7 H7 . 0.9800 ?
    C8 C9 . 1.376(3) ?
    C8 C13 . 1.377(3) ?
    C8 S1 . 1.778(2) ?
    C9 C10 . 1.373(3) ?
    C9 H9 . 0.9300 ?
    C10 C11 . 1.385(3) ?
    C10 H10 . 0.9300 ?
    C11 O1 . 1.364(2) ?
    C11 C12 . 1.377(3) ?
    C12 C13 . 1.392(3) ?
    C12 H12 . 0.9300 ?
    C13 H13 . 0.9300 ?
    C14 O1 . 1.421(3) ?
    C14 H14A . 0.9600 ?
    C14 H14B . 0.9600 ?
    C14 H14C . 0.9600 ?
    C15 C16 . 1.368(3) ?
    C15 C20 . 1.374(3) ?
    C15 S2 . 1.770(2) ?
    C16 C17 . 1.385(4) ?
    C16 H16 . 0.9300 ?
    C17 C18 . 1.379(4) ?
    C17 H17 . 0.9300 ?
    C18 C19 . 1.354(4) ?
    C18 O2 . 1.372(3) ?
    C19 C20 . 1.370(4) ?
    C19 H19 . 0.9300 ?
    C20 H20 . 0.9300 ?
    C21 O2 . 1.408(5) ?
    C21 H21A . 0.9600 ?
    C21 H21B . 0.9600 ?
    C21 H21C . 0.9600 ?
loop_
    _geom_angle_atom_site_label_1
    _geom_angle_atom_site_label_2
    _geom_angle_atom_site_label_3
    _geom_angle_site_symmetry_1
    _geom_angle_site_symmetry_3
    _geom_angle
    _geom_angle_publ_flag
    C6 C1 C2 . . 120.6(2) ?
    C6 C1 H1 . . 119.7 ?
    C2 C1 H1 . . 119.7 ?
    C3 C2 C1 . . 120.5(2) ?
    C3 C2 H2 . . 119.7 ?
    C1 C2 H2 . . 119.7 ?
    C4 C3 C2 . . 119.5(2) ?
    C4 C3 H3 . . 120.3 ?
    C2 C3 H3 . . 120.3 ?
    C3 C4 C5 . . 120.3(2) ?
    C3 C4 H4 . . 119.9 ?
    C5 C4 H4 . . 119.9 ?
    C4 C5 C6 . . 120.7(2) ?
    C4 C5 H5 . . 119.6 ?
    C6 C5 H5 . . 119.6 ?
    C1 C6 C5 . . 118.41(19) ?
    C1 C6 C7 . . 119.62(19) ?
    C5 C6 C7 . . 121.96(19) ?
    C6 C7 S1 . . 109.22(13) ?
    C6 C7 S2 . . 113.90(14) ?
    S1 C7 S2 . . 107.73(11) ?
    C6 C7 H7 . . 108.6 ?
    S1 C7 H7 . . 108.6 ?
    S2 C7 H7 . . 108.6 ?
    C9 C8 C13 . . 118.7(2) ?
    C9 C8 S1 . . 117.84(17) ?
    C13 C8 S1 . . 123.28(17) ?
    C10 C9 C8 . . 120.6(2) ?
    C10 C9 H9 . . 119.7 ?
    C8 C9 H9 . . 119.7 ?
    C9 C10 C11 . . 120.6(2) ?
    C9 C10 H10 . . 119.7 ?
    C11 C10 H10 . . 119.7 ?
    O1 C11 C12 . . 125.0(2) ?
    O1 C11 C10 . . 115.50(19) ?
    C12 C11 C10 . . 119.5(2) ?
    C11 C12 C13 . . 119.2(2) ?
    C11 C12 H12 . . 120.4 ?
    C13 C12 H12 . . 120.4 ?
    C8 C13 C12 . . 121.3(2) ?
    C8 C13 H13 . . 119.3 ?
    C12 C13 H13 . . 119.3 ?
    O1 C14 H14A . . 109.5 ?
    O1 C14 H14B . . 109.5 ?
    H14A C14 H14B . . 109.5 ?
    O1 C14 H14C . . 109.5 ?
    H14A C14 H14C . . 109.5 ?
    H14B C14 H14C . . 109.5 ?
    C16 C15 C20 . . 118.2(2) ?
    C16 C15 S2 . . 120.83(19) ?
    C20 C15 S2 . . 120.9(2) ?
    C15 C16 C17 . . 121.5(3) ?
    C15 C16 H16 . . 119.2 ?
    C17 C16 H16 . . 119.2 ?
    C18 C17 C16 . . 119.1(3) ?
    C18 C17 H17 . . 120.5 ?
    C16 C17 H17 . . 120.5 ?
    C19 C18 O2 . . 115.9(3) ?
    C19 C18 C17 . . 119.3(3) ?
    O2 C18 C17 . . 124.8(3) ?
    C18 C19 C20 . . 121.4(3) ?
    C18 C19 H19 . . 119.3 ?
    C20 C19 H19 . . 119.3 ?
    C19 C20 C15 . . 120.5(3) ?
    C19 C20 H20 . . 119.8 ?
    C15 C20 H20 . . 119.8 ?
    O2 C21 H21A . . 109.5 ?
    O2 C21 H21B . . 109.5 ?
    H21A C21 H21B . . 109.5 ?
    O2 C21 H21C . . 109.5 ?
    H21A C21 H21C . . 109.5 ?
    H21B C21 H21C . . 109.5 ?
    C11 O1 C14 . . 118.12(18) ?
    C18 O2 C21 . . 118.2(3) ?
    C8 S1 C7 . . 102.63(9) ?
    C15 S2 C7 . . 100.37(10) ?
loop_
    _geom_torsion_atom_site_label_1
    _geom_torsion_atom_site_label_2
    _geom_torsion_atom_site_label_3
    _geom_torsion_atom_site_label_4
    _geom_torsion_site_symmetry_1
    _geom_torsion_site_symmetry_2
    _geom_torsion_site_symmetry_3
    _geom_torsion_site_symmetry_4
    _geom_torsion
    _geom_torsion_publ_flag
    C6 C1 C2 C3 . . . . -0.8(4) ?
    C1 C2 C3 C4 . . . . 0.8(4) ?
    C2 C3 C4 C5 . . . . -0.2(4) ?
    C3 C4 C5 C6 . . . . -0.5(4) ?
    C2 C1 C6 C5 . . . . 0.1(3) ?
    C2 C1 C6 C7 . . . . 178.7(2) ?
    C4 C5 C6 C1 . . . . 0.5(3) ?
    C4 C5 C6 C7 . . . . -178.0(2) ?
    C1 C6 C7 S1 . . . . -129.59(19) ?
    C5 C6 C7 S1 . . . . 48.9(2) ?
    C1 C6 C7 S2 . . . . 109.9(2) ?
    C5 C6 C7 S2 . . . . -71.6(2) ?
    C13 C8 C9 C10 . . . . -1.1(3) ?
    S1 C8 C9 C10 . . . . 174.58(16) ?
    C8 C9 C10 C11 . . . . 1.5(3) ?
    C9 C10 C11 O1 . . . . -179.77(18) ?
    C9 C10 C11 C12 . . . . -0.2(3) ?
    O1 C11 C12 C13 . . . . 178.0(2) ?
    C10 C11 C12 C13 . . . . -1.5(3) ?
    C9 C8 C13 C12 . . . . -0.6(3) ?
    S1 C8 C13 C12 . . . . -176.06(17) ?
    C11 C12 C13 C8 . . . . 1.9(3) ?
    C20 C15 C16 C17 . . . . -1.4(4) ?
    S2 C15 C16 C17 . . . . -179.6(2) ?
    C15 C16 C17 C18 . . . . 2.0(5) ?
    C16 C17 C18 C19 . . . . -0.9(5) ?
    C16 C17 C18 O2 . . . . 178.1(3) ?
    O2 C18 C19 C20 . . . . -179.7(3) ?
    C17 C18 C19 C20 . . . . -0.6(5) ?
    C18 C19 C20 C15 . . . . 1.2(5) ?
    C16 C15 C20 C19 . . . . -0.2(4) ?
    S2 C15 C20 C19 . . . . 178.0(2) ?
    C12 C11 O1 C14 . . . . -1.1(3) ?
    C10 C11 O1 C14 . . . . 178.5(2) ?
    C19 C18 O2 C21 . . . . -172.7(3) ?
    C17 C18 O2 C21 . . . . 8.2(5) ?
    C9 C8 S1 C7 . . . . 131.85(17) ?
    C13 C8 S1 C7 . . . . -52.7(2) ?
    C6 C7 S1 C8 . . . . 168.12(15) ?
    S2 C7 S1 C8 . . . . -67.69(13) ?
    C16 C15 S2 C7 . . . . -70.3(2) ?
    C20 C15 S2 C7 . . . . 111.6(2) ?
    C6 C7 S2 C15 . . . . -73.83(16) ?
    S1 C7 S2 C15 . . . . 164.86(11) ?
loop_
    _geom_hbond_atom_site_label_D
    _geom_hbond_atom_site_label_H
    _geom_hbond_atom_site_label_A
    _geom_hbond_site_symmetry_A
    _geom_hbond_distance_DH
    _geom_hbond_distance_HA
    _geom_hbond_distance_DA
    _geom_hbond_angle_DHA
    _geom_hbond_publ_flag
    C4 H4 Cg2 4_564 0.93 2.99 3.713(3) 136 y
    C10 H10 Cg2 2_555 0.93 2.96 3.610(2) 128 y
    C21 H21B Cg1 2_645 0.96 2.98 3.914(5) 165 y
_iucr_refine_instructions_details
;
TITL new in P2(1)/c
CELL  0.71073  21.1506   5.6114  17.1219   90.000  110.336   90.000
ZERR     4.00   0.0015   0.0003   0.0011    0.000    0.002    0.000
LATT   1
SYMM  - X, 1/2 + Y, 1/2 - Z
SFAC  C    H    O    S
UNIT  84   80   8    8
MERG   2
FMAP   2
OMIT 1 0 0
PLAN    10
SIZE     0.18   0.20   0.42
ACTA    50.00
BOND   $H
CONF
L.S.   8
TEMP    25.00
WGHT    0.058400    0.575700
FVAR       0.50813
MOLE    1
C1    1    0.282081    0.339684    0.083334    11.00000    0.06974    0.05227 =
         0.05734    0.01042    0.02806    0.00961
AFIX  43
H1    2    0.295638    0.230023    0.126731    11.00000   -1.20000
AFIX   0
C2    1    0.300496    0.306858    0.014294    11.00000    0.08243    0.05598 =
         0.08041    0.00146    0.04630    0.01575
AFIX  43
H2    2    0.326860    0.176388    0.011849    11.00000   -1.20000
AFIX   0
C3    1    0.280235    0.465124   -0.050790    11.00000    0.06520    0.06569 =
         0.05049   -0.00805    0.02871   -0.00639
AFIX  43
H3    2    0.292269    0.441185   -0.097531    11.00000   -1.20000
AFIX   0
C4    1    0.242375    0.657493   -0.046428    11.00000    0.06172    0.06561 =
         0.04745    0.01166    0.02033    0.00370
AFIX  43
H4    2    0.228597    0.765558   -0.090307    11.00000   -1.20000
AFIX   0
C5    1    0.224337    0.692865    0.022889    11.00000    0.06002    0.05444 =
         0.05607    0.00676    0.02621    0.01290
AFIX  43
H5    2    0.198785    0.825529    0.025481    11.00000   -1.20000
AFIX   0
C6    1    0.243881    0.533013    0.088520    11.00000    0.04430    0.04508 =
         0.04250   -0.00241    0.01599   -0.00312
C7    1    0.223034    0.562472    0.163952    11.00000    0.04851    0.05023 =
         0.04467   -0.00078    0.01828   -0.00225
AFIX  13
H7    2    0.233078    0.414364    0.196274    11.00000   -1.20000
AFIX   0
C8    1    0.115434    0.582314    0.223564    11.00000    0.03867    0.05038 =
         0.05085   -0.00296    0.01616   -0.00408
C9    1    0.077312    0.755741    0.242988    11.00000    0.04350    0.05024 =
         0.05411    0.00499    0.01490    0.00180
AFIX  43
H9    2    0.065009    0.891385    0.209940    11.00000   -1.20000
AFIX   0
C10   1    0.057271    0.730395    0.310699    11.00000    0.04523    0.04676 =
         0.05903   -0.00265    0.02056    0.00595
AFIX  43
H10   2    0.030629    0.847241    0.322315    11.00000   -1.20000
AFIX   0
C11   1    0.076362    0.532442    0.361858    11.00000    0.03875    0.05106 =
         0.05016   -0.00162    0.01686   -0.00240
C12   1    0.115656    0.359559    0.344254    11.00000    0.04972    0.04494 =
         0.06885    0.00888    0.02495    0.00399
AFIX  43
H12   2    0.129724    0.227514    0.378789    11.00000   -1.20000
AFIX   0
C13   1    0.134058    0.384894    0.274126    11.00000    0.04903    0.04687 =
         0.08014   -0.00594    0.03217    0.00391
AFIX  43
H13   2    0.159444    0.266047    0.261181    11.00000   -1.20000
AFIX   0
C14   1    0.069893    0.324274    0.480562    11.00000    0.08183    0.08204 =
         0.07009    0.02159    0.03803    0.00282
AFIX 137
H14A  2    0.051454    0.183276    0.449148    11.00000   -1.50000
H14B  2    0.051389    0.343928    0.524027    11.00000   -1.50000
H14C  2    0.118024    0.309463    0.504692    11.00000   -1.50000
AFIX   0
C15   1    0.346803    0.687006    0.279619    11.00000    0.05505    0.05515 =
         0.04229   -0.00495    0.01864   -0.00596
C16   1    0.357699    0.504371    0.335718    11.00000    0.06607    0.10171 =
         0.07431    0.02971    0.01867   -0.00568
AFIX  43
H16   2    0.321581    0.443763    0.348594    11.00000   -1.20000
AFIX   0
C17   1    0.421301    0.407652    0.373781    11.00000    0.08578    0.09641 =
         0.07700    0.03025    0.00827    0.00697
AFIX  43
H17   2    0.427635    0.280367    0.410504    11.00000   -1.20000
AFIX   0
C18   1    0.475083    0.502797    0.356442    11.00000    0.06092    0.08849 =
         0.06598   -0.01795    0.01339    0.00927
C19   1    0.464371    0.685937    0.301836    11.00000    0.06159    0.10142 =
         0.10872    0.00554    0.04056   -0.00227
AFIX  43
H19   2    0.500709    0.751143    0.290565    11.00000   -1.20000
AFIX   0
C20   1    0.401128    0.777076    0.262875    11.00000    0.06872    0.07341 =
         0.08136    0.01129    0.03620   -0.00023
AFIX  43
H20   2    0.394917    0.900840    0.224807    11.00000   -1.20000
AFIX   0
C21   1    0.553680    0.221171    0.441276    11.00000    0.11478    0.13153 =
         0.13802   -0.01287   -0.02528    0.05051
AFIX 137
H21A  2    0.539791    0.246255    0.488392    11.00000   -1.50000
H21B  2    0.601072    0.186578    0.460273    11.00000   -1.50000
H21C  2    0.529052    0.089630    0.408992    11.00000   -1.50000
AFIX   0
O1    3    0.053329    0.525846    0.426999    11.00000    0.06779    0.07191 =
         0.05883    0.00748    0.03294    0.00830
O2    3    0.540663    0.428064    0.391659    11.00000    0.07262    0.13572 =
         0.10714   -0.01115    0.01163    0.02908
S1    4    0.133054    0.615931    0.129935    11.00000    0.04848    0.08662 =
         0.04932    0.00043    0.01737    0.00274
S2    4    0.265272    0.809513    0.232203    11.00000    0.05788    0.05494 =
         0.05043   -0.00656    0.01950   -0.00126
HKLF    4
REM  new in P2(1)/c
REM R1 =  0.0432 for   2725 Fo > 4sig(Fo)  and  0.0756 for all   4154 data
REM    228 parameters refined using      0 restraints
END
WGHT      0.0520      0.7063
REM Highest difference peak  0.511,  deepest hole -0.270,  1-sigma level  0.041
Q1    1   0.1647  0.4044  0.1690  11.00000  0.05    0.51
Q2    1   0.4480  0.3722  0.3509  11.00000  0.05    0.21
Q3    1   0.2688  0.9745  0.2416  11.00000  0.05    0.18
Q4    1   0.3703  0.4174  0.3032  11.00000  0.05    0.18
Q5    1   0.0719  0.4033  0.3405  11.00000  0.05    0.18
Q6    1   0.4286  0.4954  0.3928  11.00000  0.05    0.18
Q7    1   0.2496  0.5551  0.1307  11.00000  0.05    0.18
Q8    1   0.1839  0.6753  0.1376  11.00000  0.05    0.17
Q9    1   0.1082  0.5018  0.3630  11.00000  0.05    0.17
Q10   1   0.3505  0.5583  0.2873  11.00000  0.05    0.16
;
