# Supplementary material for: 1-Meth­oxy-4-({[(4-meth­oxy­phen­yl)­sulfan­yl](phen­yl)meth­yl}sulfan­yl)benzene
Source: Acta Crystallogr Sect E Struct Rep Online. 2012 Feb 17;68(Pt 3):o782. doi: 10.1107/S1600536812006320 (PMC3297852; doi:10.1107/S1600536812006320)
Supplement: Supplementary file 2 [file e-68-0o782-Isup2.hkl]

#1,1'-[(phenylmethanediyl)disulfanediyl]bis(4-methoxybenzene)
#     G. Ramachandran, H. Li et al. (2012) Acta Cryst. E
#=================================================================
# h,k,l, Fc-squared, Fo-squared, sigma(Fo-squared) and status flag
#
data_I
_shelx_title ' new in P2(1)/c'
_shelx_refln_list_code          4
_shelx_F_calc_maximum      193.54
_exptl_crystal_F_000       776.00
_reflns_d_resolution_high  0.7739
 
loop_
 _symmetry_equiv_pos_as_xyz
 'x, y, z'
 '-x, y+1/2, -z+1/2'
 '-x, -y, -z'
 'x, -y-1/2, z-1/2'
 
_cell_length_a    21.1506
_cell_length_b     5.6114
_cell_length_c    17.1219
_cell_angle_alpha  90.000
_cell_angle_beta  110.336
_cell_angle_gamma  90.000
 
_shelx_F_squared_multiplier     1.000
 
loop_
 _refln_index_h
 _refln_index_k
 _refln_index_l
 _refln_F_squared_calc
 _refln_F_squared_meas
 _refln_F_squared_sigma
 _refln_observed_status
   2   0   0     1112.83     1222.96     18.27 o
   3   0   0     2088.98     2211.11     22.51 o
   4   0   0      797.56      848.97     11.25 o
   5   0   0    19978.62    19646.41    398.50 o
   6   0   0    20704.86    20654.62    278.15 o
   7   0   0      441.30      468.41      8.48 o
   8   0   0     1731.60     1848.40     23.89 o
   9   0   0        1.03        6.17      2.14 o
  10   0   0     6094.23     6347.31    104.13 o
  11   0   0      329.68      359.07      8.77 o
  12   0   0     1607.17     1536.31     27.03 o
  13   0   0       10.82       13.13      3.37 o
  14   0   0      480.32      442.50     13.09 o
  15   0   0     2719.80     2632.53     43.40 o
  16   0   0       83.45      107.95      7.60 o
  17   0   0      422.95      448.53     14.55 o
  18   0   0       40.39       40.86      5.62 o
  19   0   0      113.56      120.10      8.57 o
  20   0   0      219.01      244.04     18.59 o
  21   0   0       85.00       99.30     13.63 o
  22   0   0       62.42       80.98      9.26 o
  23   0   0       73.30       98.72     15.22 o
  24   0   0        0.66        1.82      9.41 o
  25   0   0        2.48        0.08     11.23 o
   1   1   0    12566.26    12407.57    112.09 o
   2   1   0        3.55        1.66      0.73 o
   3   1   0      268.41      246.57      2.62 o
   4   1   0     1891.25     1815.21     15.01 o
   5   1   0     7477.83     8145.61     57.78 o
   6   1   0      249.90      318.86      4.40 o
   7   1   0      893.62      905.06      9.28 o
   8   1   0     1122.39     1268.76     11.58 o
   9   1   0     3970.33     4119.57     29.54 o
  10   1   0      109.95      131.02      3.55 o
  11   1   0      786.35      792.65      9.11 o
  12   1   0       68.27       97.70      6.00 o
  13   1   0        2.34        5.35      1.92 o
  14   1   0      484.58      480.14      8.61 o
  15   1   0       21.66       21.75      4.21 o
  16   1   0      606.88      591.49     21.86 o
  17   1   0        0.06       -0.71      2.67 o
  18   1   0       16.72       13.29      3.87 o
  19   1   0        2.79        2.14      3.61 o
  20   1   0       23.35       12.18      4.15 o
  21   1   0       54.62       65.68     16.87 o
  22   1   0       66.74       75.81     11.77 o
  23   1   0       30.14       37.48      8.56 o
  24   1   0       55.06       63.23     10.28 o
  25   1   0        3.78        0.52      5.98 o
   0   2   0     1288.68     1326.35     16.11 o
   1   2   0       54.76       57.62      2.48 o
   2   2   0      698.21      730.97      8.98 o
   3   2   0      420.85      482.14      8.04 o
   4   2   0      146.56      130.40      2.33 o
   5   2   0       36.89       28.94      1.80 o
   6   2   0      627.71      638.57      7.79 o
   7   2   0      272.75      298.72      4.07 o
   8   2   0       36.90       32.74      2.50 o
   9   2   0      323.33      350.94      5.05 o
  10   2   0        9.93        7.34      1.63 o
  11   2   0      125.10      128.90      4.33 o
  12   2   0      199.84      207.87      4.67 o
  13   2   0       29.45       31.87      2.46 o
  14   2   0        0.20       -1.77      1.77 o
  15   2   0      156.79      153.96      4.92 o
  16   2   0        4.59       -0.64      2.28 o
  17   2   0       98.81      109.10      5.89 o
  18   2   0       26.67       18.86      4.16 o
  19   2   0        8.83        9.46      3.89 o
  20   2   0        4.56        6.60      3.93 o
  21   2   0       42.42       41.81      5.38 o
  22   2   0        0.68       -0.99      3.81 o
  23   2   0        8.10        8.16      5.26 o
  24   2   0       13.92        6.60      7.83 o
   1   3   0        7.76       16.57      1.85 o
   2   3   0     1059.93     1060.65     12.91 o
   3   3   0       17.79       10.39      1.78 o
   4   3   0       52.47       52.18      2.56 o
   5   3   0      405.59      356.76      4.86 o
   6   3   0       89.82       73.28      2.77 o
   7   3   0       14.22       14.12      2.04 o
   8   3   0      243.12      290.56      5.63 o
   9   3   0      277.69      301.73      6.08 o
  10   3   0      320.04      344.88      6.86 o
  11   3   0      182.39      184.88      6.31 o
  12   3   0      166.08      147.35      5.40 o
  13   3   0       60.55       66.49      3.14 o
  14   3   0       22.87       15.65      2.86 o
  15   3   0       37.57       28.50      4.28 o
  16   3   0       15.82       13.49      4.41 o
  17   3   0       32.85       35.84      5.57 o
  18   3   0       44.84       60.42     12.73 o
  19   3   0        2.18        1.40      5.07 o
  20   3   0       10.96        9.06      5.31 o
  21   3   0        3.78        2.66      6.03 o
  22   3   0        0.15       -2.96      6.69 o
  23   3   0        5.10        1.17      5.78 o
   0   4   0        8.26        5.38      5.27 o
   1   4   0       97.50      112.99      5.63 o
   2   4   0      126.81      135.58      5.96 o
   3   4   0      598.80      633.61     12.01 o
   4   4   0      586.45      579.39     11.49 o
   5   4   0       53.16       52.07      4.32 o
   6   4   0      215.51      192.38      4.91 o
   7   4   0      810.63      841.99     15.56 o
   8   4   0      624.29      635.31     11.42 o
   9   4   0      381.62      373.59      8.66 o
  10   4   0       16.93       19.50      3.50 o
  11   4   0      191.24      193.64     11.02 o
  12   4   0      218.90      217.63      8.77 o
  13   4   0       70.19       63.94      5.80 o
  14   4   0        0.04       -0.78      3.77 o
  15   4   0       16.14       13.14      4.82 o
  16   4   0       23.03       22.69      4.77 o
  17   4   0        0.01       -4.45      4.45 o
  18   4   0       10.87        6.03      5.06 o
  19   4   0       11.63       15.36      6.10 o
  20   4   0        9.43       14.22      6.07 o
  21   4   0        0.59       -5.43      5.43 o
   4   5   0       97.95      105.00     10.61 o
   5   5   0       92.89      114.13      4.66 o
   6   5   0       28.92       35.84      3.62 o
   7   5   0        3.09        3.50      4.47 o
   8   5   0       55.27       64.34      8.04 o
   9   5   0       83.97       92.84      8.22 o
  10   5   0        0.18       -3.77      3.77 o
  11   5   0        2.55        0.15      4.01 o
  12   5   0       51.82       44.46      5.64 o
  13   5   0        6.72        6.11      4.74 o
  14   5   0        2.69        5.16      4.90 o
  15   5   0        6.41        6.99      5.25 o
  16   5   0        6.68        3.94      5.26 o
  17   5   0        0.59        6.73      5.37 o
  18   5   0       27.02       18.38      6.18 o
   5   6   0       13.15       18.16      4.96 o
   6   6   0        2.58        3.09      4.44 o
   7   6   0        0.77        0.98      4.71 o
   8   6   0       12.70       10.96      5.89 o
   9   6   0       15.59        8.60      5.64 o
  10   6   0       11.90        0.80      5.86 o
  11   6   0       39.62       38.32      8.08 o
  12   6   0        3.46        5.61      6.71 o
  13   6   0        9.93       12.37      6.22 o
  14   6   0        4.04        7.81      5.80 o
   5   7   0       17.19       17.74      6.08 o
   6   7   0        4.31        4.61      6.47 o
 -25   1   1        1.35       11.76      9.78 o
 -24   1   1        7.79        5.87      7.37 o
 -23   1   1        1.25        5.76      7.67 o
 -22   1   1        2.61       -3.99      5.49 o
 -21   1   1        0.05        3.88      4.13 o
 -20   1   1       56.06       53.99      5.43 o
 -19   1   1      107.50      115.59      6.11 o
 -18   1   1      175.77      168.26      8.36 o
 -17   1   1      138.51      150.99      6.13 o
 -16   1   1       90.19       92.49      4.86 o
 -15   1   1        1.88       -0.39      2.37 o
 -14   1   1       39.34       39.41      3.00 o
 -13   1   1      476.29      497.72     10.16 o
 -12   1   1      843.94      806.35      9.95 o
 -11   1   1      133.85      169.14      4.15 o
 -10   1   1     2490.61     2609.26     23.04 o
  -9   1   1     1886.88     1959.40     16.52 o
  -8   1   1      408.62      397.55      5.09 o
  -7   1   1     1106.88     1191.82     10.47 o
  -6   1   1      358.17      357.77      5.03 o
  -5   1   1     1273.97     1307.40     10.68 o
  -4   1   1     1164.15     1101.09     10.60 o
  -3   1   1     4518.89     4585.69     37.38 o
  -2   1   1     3947.17     4087.27     37.76 o
  -1   1   1    10089.94    10118.63    106.94 o
   0   1   1        9.08        8.37      0.72 o
   1   1   1     6013.82     6361.39     57.57 o
   2   1   1    37457.75    37994.78    247.28 o
   3   1   1     7936.41     8416.14     55.57 o
   4   1   1      629.27      714.07      5.81 o
   5   1   1     1100.82     1134.63      9.78 o
   6   1   1      100.78      111.05      2.67 o
   7   1   1     3358.77     3117.51     24.23 o
   8   1   1     6468.48     6665.98     52.46 o
   9   1   1      213.79      231.19      5.21 o
  10   1   1      560.28      507.28      7.50 o
  11   1   1      600.56      597.41      9.31 o
  12   1   1      202.41      223.49      5.70 o
  13   1   1      469.27      456.00      8.38 o
  14   1   1      320.18      302.16      8.12 o
  15   1   1       80.95       80.46      4.26 o
  16   1   1      149.56      153.86      5.77 o
  17   1   1      235.07      241.32      7.12 o
  18   1   1      198.51      206.65      7.81 o
  19   1   1      200.28      218.25      8.15 o
  20   1   1        6.67        9.66      3.83 o
  21   1   1       85.60       86.04      9.59 o
  22   1   1       34.96       32.41     13.28 o
  23   1   1        8.68        9.03      6.09 o
  24   1   1        0.00        1.92      7.45 o
 -24   2   1        0.00       -2.61      6.68 o
 -23   2   1        0.75        2.05      4.81 o
 -22   2   1        8.34        4.38      4.12 o
 -21   2   1       72.42       77.62      6.37 o
 -20   2   1       22.53       18.53      4.47 o
 -19   2   1      155.71      150.64      7.51 o
 -18   2   1       65.58       77.17      5.66 o
 -17   2   1        2.34       -2.58      2.58 o
 -16   2   1        0.71       -2.04      2.04 o
 -15   2   1        3.03        2.02      1.86 o
 -14   2   1      215.61      226.99      5.03 o
 -13   2   1      261.46      239.25      4.95 o
 -12   2   1        0.66       -0.63      1.69 o
 -11   2   1      225.69      233.17      5.46 o
 -10   2   1     2398.86     2485.14     45.23 o
  -9   2   1       15.54       25.44      1.84 o
  -8   2   1      101.78      116.49      2.85 o
  -7   2   1      143.00      122.22      2.49 o
  -6   2   1      875.22      751.67      8.55 o
  -5   2   1      199.72      171.06      3.16 o
  -4   2   1        1.93        4.19      0.99 o
  -3   2   1     1600.33     1461.94     15.43 o
  -2   2   1     1006.03      882.06     10.03 o
  -1   2   1       41.77       41.41      2.81 o
   0   2   1       76.83       92.74      2.49 o
   1   2   1     2763.72     2596.07     22.61 o
   2   2   1     4651.21     4706.10     39.03 o
   3   2   1       14.18       23.64      1.28 o
   4   2   1     3809.94     3930.20     28.86 o
   5   2   1      337.89      299.64      4.47 o
   6   2   1     1123.57     1083.09      9.66 o
   7   2   1     3711.81     4022.05     30.31 o
   8   2   1      136.54      152.79      3.29 o
   9   2   1     1965.30     1946.96     30.02 o
  10   2   1     1300.45     1328.32     16.12 o
  11   2   1      717.56      659.16     12.29 o
  12   2   1      805.24      788.68     10.27 o
  13   2   1       31.44       20.27      2.48 o
  14   2   1       38.34       28.65      2.58 o
  15   2   1       36.07       25.95      3.00 o
  16   2   1       12.98       14.35      2.93 o
  17   2   1      432.60      465.46     16.03 o
  18   2   1       12.75       18.17      4.16 o
  19   2   1       65.65       60.66      7.03 o
  20   2   1       26.53       32.59      5.08 o
  21   2   1        1.24       -2.37      3.93 o
  22   2   1        5.18       -0.38      4.12 o
  23   2   1        4.50       -0.56      6.98 o
  24   2   1        9.60        3.76     15.10 o
 -23   3   1        4.04       -3.87      5.43 o
 -22   3   1       61.26       55.25      7.32 o
 -21   3   1        3.60        1.63      5.19 o
 -20   3   1       45.58       31.92      6.11 o
 -19   3   1       22.16       34.86      6.27 o
 -18   3   1       70.57       79.84      7.80 o
 -17   3   1        0.23        0.12      3.50 o
 -16   3   1       24.56       14.64      4.34 o
 -15   3   1        3.09       -1.02      3.82 o
 -14   3   1       68.46       60.23      4.14 o
 -13   3   1       88.61       84.35      3.56 o
 -12   3   1      309.06      288.83      6.31 o
 -11   3   1       17.22       18.43      2.35 o
 -10   3   1      409.73      394.07      7.14 o
  -9   3   1        1.15        4.09      1.80 o
  -8   3   1      126.58      134.27      3.88 o
  -7   3   1      323.84      321.30      5.43 o
  -6   3   1      244.82      263.27      5.19 o
  -5   3   1     1995.06     1952.25     17.19 o
  -4   3   1       61.37       53.76      2.95 o
  -3   3   1      887.17      910.99     11.54 o
  -2   3   1      211.83      213.31      4.90 o
  -1   3   1      187.61      173.90      4.08 o
   0   3   1      752.79      845.17     11.00 o
   1   3   1      193.16      173.13      5.02 o
   2   3   1      175.74      159.35      6.70 o
   3   3   1      972.24      993.67     12.67 o
   4   3   1      220.88      246.38      4.05 o
   5   3   1     1317.17     1281.21     12.36 o
   6   3   1      526.84      520.46      7.34 o
   7   3   1      234.69      247.99      5.78 o
   8   3   1       19.71       14.76      2.14 o
   9   3   1        6.21        7.70      2.24 o
  10   3   1      833.84      813.38     11.47 o
  11   3   1      524.39      520.86      9.22 o
  12   3   1       24.23       28.84      2.87 o
  13   3   1      573.20      536.16     10.05 o
  14   3   1       13.86       14.08      4.26 o
  15   3   1        0.06       -2.28      3.93 o
  16   3   1       23.90       22.96      4.99 o
  17   3   1       10.87        4.61      5.50 o
  18   3   1      177.59      177.16     10.13 o
  19   3   1        6.97        5.11      4.96 o
  20   3   1       30.40       28.99      6.28 o
  21   3   1        0.43        0.19      5.17 o
  22   3   1        0.39       -5.37      5.37 o
 -21   4   1       42.10       48.11      7.19 o
 -20   4   1       25.61       22.66      6.15 o
 -19   4   1       29.15       21.37      6.09 o
 -18   4   1       26.11       22.42      4.94 o
 -17   4   1       60.38       58.46      6.48 o
 -16   4   1       30.02       25.14      5.27 o
 -15   4   1       49.22       46.55      5.59 o
 -14   4   1        0.19       -3.35      3.35 o
 -13   4   1      122.18      122.24      6.91 o
 -12   4   1        0.39       -2.64      3.38 o
 -11   4   1        0.57       -2.63      2.63 o
 -10   4   1        5.51       -0.87      2.85 o
  -9   4   1      166.87      162.59      5.87 o
  -8   4   1      118.22      114.93      4.89 o
  -7   4   1      191.85      178.55      5.34 o
  -6   4   1      370.25      346.79      7.24 o
  -5   4   1        9.46        9.45      4.32 o
  -4   4   1      291.67      295.00     10.00 o
  -3   4   1      149.76      158.59     14.37 o
  -2   4   1      412.32      413.34      9.08 o
  -1   4   1      120.32      116.11      6.67 o
   0   4   1      905.19      863.87     17.05 o
   1   4   1      271.51      253.01      9.02 o
   2   4   1     1221.92     1227.44     17.92 o
   3   4   1       88.19       83.00      5.45 o
   4   4   1      196.20      211.19      5.58 o
   5   4   1      470.88      469.29      7.25 o
   6   4   1     1244.30     1220.23     14.06 o
   7   4   1       61.62       52.44      3.80 o
   8   4   1      710.88      678.61     13.85 o
   9   4   1       88.63       86.74      7.56 o
  10   4   1       50.48       49.37      5.46 o
  11   4   1       78.50       80.09      5.97 o
  12   4   1       49.77       54.32      5.46 o
  13   4   1       58.27       51.94      4.97 o
  14   4   1       14.73       12.09      4.51 o
  15   4   1       35.47       33.95      5.58 o
  16   4   1        0.98       -0.56      4.65 o
  17   4   1        8.67        4.42      5.17 o
  18   4   1        1.82       -0.09      5.49 o
  19   4   1        1.56       -5.06      5.43 o
  20   4   1       36.67       30.62      6.66 o
 -18   5   1       16.67       17.30      5.34 o
 -17   5   1        4.19       16.31      6.02 o
 -16   5   1      100.29      119.68      8.43 o
 -15   5   1       11.20       14.04      5.30 o
 -14   5   1       45.94       46.20      6.02 o
 -13   5   1       15.22       19.21      5.06 o
 -12   5   1       18.32       12.87      4.55 o
 -11   5   1        2.11        1.58      3.92 o
 -10   5   1        0.02       -0.10      3.76 o
  -9   5   1       14.24       12.70      4.40 o
  -8   5   1      227.50      248.70      8.20 o
  -7   5   1      582.82      582.59     11.44 o
  -6   5   1      190.96      184.39      8.48 o
  -5   5   1       11.95       16.69      4.61 o
  -4   5   1      126.78      144.39     12.39 o
   4   5   1       37.55       44.91      3.70 o
   5   5   1        8.10       14.31      2.95 o
   6   5   1      356.51      360.16     12.15 o
   7   5   1      259.86      276.75      8.78 o
   8   5   1      172.57      171.30      8.24 o
   9   5   1       74.28       55.68      5.56 o
  10   5   1       78.22       68.05      6.02 o
  11   5   1       15.16        9.66      4.56 o
  12   5   1       41.88       38.93      7.00 o
  13   5   1        1.51        6.47      3.90 o
  14   5   1       96.70       87.68      7.32 o
  15   5   1       52.31       60.65      6.98 o
  16   5   1       25.02       29.44      6.38 o
  17   5   1        9.95        8.47      5.80 o
  18   5   1        2.39       -1.20     10.07 o
 -14   6   1        7.00        3.87      5.50 o
 -13   6   1        0.85       -0.81      7.49 o
 -12   6   1        1.64        5.45      6.13 o
 -11   6   1       11.59        8.97      9.06 o
 -10   6   1        6.76       -5.19      5.19 o
  -9   6   1       25.20       31.25      6.16 o
  -8   6   1        0.65       -4.47      4.62 o
  -7   6   1       44.11       47.79      7.96 o
  -6   6   1       15.31       20.14      4.69 o
   5   6   1        6.89       10.96      5.38 o
   6   6   1       57.67       76.22      8.89 o
   7   6   1       69.91       78.31      7.29 o
   8   6   1       60.19       73.99      7.72 o
   9   6   1       30.16       26.65      6.76 o
  10   6   1        1.73       -0.02      5.84 o
  11   6   1       34.94       36.23      7.77 o
  12   6   1        6.28        3.53      5.08 o
  13   6   1       41.01       61.11      7.19 o
  -7   7   1        2.16        4.03      6.70 o
  -6   7   1       14.78       16.00      6.51 o
   4   7   1        0.02       -4.96      4.96 o
   5   7   1        0.01        5.73      5.96 o
   6   7   1       14.37       22.15      7.40 o
 -26   0   2       57.87       67.74     15.38 o
 -24   0   2      114.95      139.85     16.58 o
 -23   0   2       21.95       14.91      9.91 o
 -22   0   2       68.05       80.52     12.82 o
 -21   0   2       18.44       26.99      9.14 o
 -20   0   2       35.28       44.38     10.11 o
 -19   0   2      136.04      136.39      9.10 o
 -18   0   2       76.82       83.98      6.94 o
 -17   0   2      198.11      214.78     24.40 o
 -16   0   2      863.60      826.50     19.57 o
 -15   0   2     2041.75     2054.40     35.45 o
 -14   0   2      267.59      277.16     11.68 o
 -13   0   2      243.74      294.73      8.33 o
 -12   0   2      294.88      326.63      9.32 o
 -11   0   2        1.43       -0.02      1.69 o
 -10   0   2     2806.23     2738.29     29.48 o
  -9   0   2     2166.12     2285.44     24.85 o
  -8   0   2     3496.99     3564.18     36.18 o
  -7   0   2     1753.51     1708.55     19.23 o
  -6   0   2     5998.07     6142.98     77.54 o
  -5   0   2        0.01        0.33      0.88 o
  -4   0   2       61.11       64.66      2.66 o
  -3   0   2     7117.43     7353.26     99.33 o
  -2   0   2       37.76       45.29      2.75 o
  -1   0   2      503.85      504.52     14.85 o
   0   0   2     4737.58     5124.15     56.95 o
   1   0   2     1336.03     1385.25     13.97 o
   2   0   2     2227.80     2073.79     20.44 o
   3   0   2    11402.97    12237.38    129.23 o
   4   0   2    21426.38    22875.31    286.96 o
   5   0   2     1907.65     1972.07     28.61 o
   6   0   2     5279.19     5139.89     59.93 o
   7   0   2      520.37      551.09     12.46 o
   8   0   2     4233.24     4500.45     56.62 o
   9   0   2      726.05      767.66     17.36 o
  10   0   2      530.98      498.57     10.73 o
  11   0   2     1122.88     1137.27     21.84 o
  12   0   2       47.86       54.07      4.84 o
  13   0   2     1951.42     1847.33     26.29 o
  14   0   2        9.28        7.33      7.92 o
  15   0   2      596.06      604.95     22.16 o
  16   0   2      364.67      340.78     12.24 o
  17   0   2       16.43       16.67      4.43 o
  18   0   2        8.29       10.68      4.26 o
  19   0   2       23.53       33.77      9.64 o
  20   0   2      231.16      249.50     18.28 o
  21   0   2      527.86      530.09     51.10 o
  22   0   2        7.92       10.56      7.54 o
  23   0   2      135.88      138.65     16.62 o
  24   0   2        4.97        9.84     11.08 o
 -26   1   2        6.76       -3.25      7.65 o
 -25   1   2       54.81       50.56     14.14 o
 -24   1   2       18.02       23.03      8.81 o
 -23   1   2       39.70       36.91      8.35 o
 -22   1   2        3.78       11.74      6.79 o
 -21   1   2        8.02        3.05      3.52 o
 -20   1   2       13.38       14.54      5.34 o
 -19   1   2       10.89       17.80      4.12 o
 -18   1   2       54.25       46.05      4.07 o
 -17   1   2       75.65       58.81      4.35 o
 -16   1   2      816.07      846.31     12.73 o
 -15   1   2      382.75      370.00      7.56 o
 -14   1   2      571.92      621.80      8.97 o
 -13   1   2       18.92       21.39      2.09 o
 -12   1   2        4.45       -1.40      1.40 o
 -11   1   2      800.37      804.43      9.51 o
 -10   1   2     4183.95     4174.79     34.57 o
  -9   1   2      425.94      462.87      5.78 o
  -8   1   2     4519.67     4624.59     34.55 o
  -7   1   2     1345.01     1336.46     11.44 o
  -6   1   2      821.60      853.22      8.45 o
  -5   1   2     1493.69     1567.43     13.53 o
  -4   1   2     3478.28     3862.27     38.03 o
  -3   1   2     2032.65     2158.63     17.85 o
  -2   1   2      515.31      534.52      5.50 o
  -1   1   2     9359.53     9016.79     71.54 o
   0   1   2     3511.03     3568.78     26.81 o
   1   1   2     4572.08     4925.46     31.73 o
   2   1   2      877.30      999.62      8.30 o
   3   1   2     7996.40     8102.35     53.32 o
   4   1   2    19406.82    19676.23    127.32 o
   5   1   2     2147.25     2122.50     18.06 o
   6   1   2       32.05       19.80      1.64 o
   7   1   2     2632.15     2750.11     28.45 o
   8   1   2        9.78        8.25      1.77 o
   9   1   2     1518.28     1514.83     16.45 o
  10   1   2     1560.98     1609.21     17.66 o
  11   1   2        7.61       13.20      3.00 o
  12   1   2      666.65      669.74      9.72 o
  13   1   2       99.19       95.83      4.19 o
  14   1   2      839.48      800.09     12.06 o
  15   1   2       25.48       18.16      2.93 o
  16   1   2       46.48       43.39      4.18 o
  17   1   2        8.09       13.17      3.46 o
  18   1   2       13.17       10.36      3.75 o
  19   1   2       38.34       37.89      4.56 o
  20   1   2      279.68      294.07     12.02 o
  21   1   2        4.74       14.13      5.90 o
  22   1   2      122.45      121.78     11.10 o
  23   1   2       19.59       16.58      8.03 o
  24   1   2        0.33       -6.79      6.79 o
 -25   2   2        1.30       -6.77      6.77 o
 -24   2   2        0.03       -1.42      6.68 o
 -23   2   2        2.29        2.66      4.36 o
 -22   2   2       28.00       30.93      6.33 o
 -21   2   2        0.01       -1.32      3.95 o
 -20   2   2        8.54        1.85      3.91 o
 -19   2   2        8.85        4.03      3.54 o
 -18   2   2       88.98       77.48      4.60 o
 -17   2   2      112.66      103.87      4.73 o
 -16   2   2       14.49        7.56      2.65 o
 -15   2   2      108.27      103.37      4.22 o
 -14   2   2        0.39        0.03      2.00 o
 -13   2   2      138.49      126.53      4.28 o
 -12   2   2       37.50       31.94      2.59 o
 -11   2   2      327.75      320.30      6.26 o
 -10   2   2       74.71      101.67      3.29 o
  -9   2   2      915.44      898.36      9.02 o
  -8   2   2      162.09      190.17      3.19 o
  -7   2   2       65.73       93.42      2.05 o
  -6   2   2      597.12      590.35      6.53 o
  -5   2   2      423.79      470.13      6.60 o
  -4   2   2      303.77      308.99      4.20 o
  -3   2   2      210.64      210.29      3.89 o
  -2   2   2      582.67      661.73      7.91 o
  -1   2   2       11.93        7.99      1.15 o
   0   2   2     1338.51     1390.01     14.74 o
   1   2   2      155.07      153.86      3.24 o
   2   2   2      200.50      238.51      2.89 o
   3   2   2     1398.88     1490.11     13.31 o
   4   2   2     2038.80     2122.56     18.63 o
   5   2   2       44.83       52.04      1.83 o
   6   2   2      808.88      822.89      7.96 o
   7   2   2      263.84      261.09      4.51 o
   8   2   2      213.84      180.63      4.03 o
   9   2   2     2416.09     2339.41     23.16 o
  10   2   2     1607.43     1591.87     17.55 o
  11   2   2      198.32      176.97      4.93 o
  12   2   2      408.79      407.11      7.34 o
  13   2   2      292.32      280.29      6.33 o
  14   2   2       86.94       91.60      4.13 o
  15   2   2     1030.62     1025.13     22.92 o
  16   2   2        0.64       -1.57      2.86 o
  17   2   2       10.96        6.07      3.93 o
  18   2   2       22.83       23.82      8.10 o
  19   2   2       38.64       43.14      5.36 o
  20   2   2        2.35        1.95      4.08 o
  21   2   2       26.54       26.21      5.08 o
  22   2   2        1.32        6.08      4.38 o
  23   2   2        2.42       -0.47      5.06 o
 -24   3   2        1.39       11.35     10.84 o
 -23   3   2        0.16       -3.85      5.42 o
 -22   3   2       32.36       45.43      6.97 o
 -21   3   2        2.70        7.56      5.34 o
 -20   3   2       16.24       25.76      5.69 o
 -19   3   2        0.97       -1.33      4.05 o
 -18   3   2       13.68        7.12      4.58 o
 -17   3   2        5.17        7.07      4.23 o
 -16   3   2       47.88       43.33      5.14 o
 -15   3   2       84.86       82.94      4.99 o
 -14   3   2      156.91      147.13      4.74 o
 -13   3   2        8.55       13.44      2.18 o
 -12   3   2      157.29      156.41      5.13 o
 -11   3   2       21.20       26.67      2.57 o
 -10   3   2      103.62      107.73      3.66 o
  -9   3   2      199.01      239.17      4.73 o
  -8   3   2       70.04       72.09      2.96 o
  -7   3   2      528.67      521.73      7.13 o
  -6   3   2        1.38        4.43      2.16 o
  -5   3   2      571.85      587.54      7.23 o
  -4   3   2     1157.45     1099.31     15.75 o
  -3   3   2     1325.04     1355.33     15.28 o
  -2   3   2       16.14       18.24      2.14 o
  -1   3   2      301.44      377.86      5.86 o
   0   3   2     2137.96     2179.87     22.81 o
   1   3   2      400.27      396.11      9.44 o
   2   3   2       36.90       32.99      2.22 o
   3   3   2      228.22      199.04      3.62 o
   4   3   2       26.46       33.98      2.25 o
   5   3   2       42.82       37.38      2.75 o
   6   3   2        8.44        4.28      1.69 o
   7   3   2      269.05      262.53      5.58 o
   8   3   2      723.74      715.94     12.69 o
   9   3   2      304.59      334.09      8.11 o
  10   3   2      439.37      421.56      9.47 o
  11   3   2      862.20      841.70     11.45 o
  12   3   2      421.06      437.30      9.43 o
  13   3   2        0.05       -1.43      2.86 o
  14   3   2       45.80       42.51      5.41 o
  15   3   2       61.88       64.87      6.19 o
  16   3   2      149.84      160.49      9.20 o
  17   3   2      111.06      108.91     12.68 o
  18   3   2        1.78        0.54      5.08 o
  19   3   2       51.12       57.19      7.09 o
  20   3   2        2.81        3.05      6.76 o
  21   3   2        1.31        1.19      5.89 o
  22   3   2        4.55       10.03      6.34 o
 -22   4   2        2.50       -4.14      9.14 o
 -21   4   2       43.43       45.61      6.84 o
 -20   4   2        4.75        3.26      4.76 o
 -19   4   2        0.20        3.18      4.93 o
 -18   4   2        0.87        3.66      4.79 o
 -17   4   2        4.92        3.43      4.63 o
 -16   4   2        7.03        5.41      4.26 o
 -15   4   2       72.66       71.47      5.97 o
 -14   4   2       74.63       79.57     12.31 o
 -13   4   2       41.41       44.32      4.91 o
 -12   4   2        0.03       -2.13      3.32 o
 -11   4   2       72.58       61.56      3.83 o
 -10   4   2       30.09       26.72      2.96 o
  -9   4   2        0.28       -2.36      2.36 o
  -8   4   2       24.80       21.39      2.87 o
  -7   4   2       31.38       24.52      2.72 o
  -6   4   2      124.74      137.84      4.28 o
  -5   4   2        1.20       -2.24      4.78 o
  -4   4   2      220.31      233.69     14.89 o
  -3   4   2      532.77      539.90     10.43 o
  -2   4   2      261.71      272.51      7.23 o
  -1   4   2       59.59       61.82      4.75 o
   0   4   2        1.49        5.18      3.04 o
   1   4   2      223.30      245.61      8.19 o
   2   4   2       65.88       75.44      4.96 o
   3   4   2       40.08       33.94      4.01 o
   4   4   2       41.57       39.58      4.07 o
   5   4   2       36.16       35.29      2.65 o
   6   4   2        0.26        0.41      2.12 o
   7   4   2      393.69      378.59      8.51 o
   8   4   2      145.84      151.38     10.14 o
   9   4   2      249.04      248.34      7.63 o
  10   4   2       63.57       48.94      5.18 o
  11   4   2        2.06        1.58      3.71 o
  12   4   2      279.76      267.62      9.94 o
  13   4   2      306.83      301.45     20.18 o
  14   4   2      110.58      131.70      7.90 o
  15   4   2        4.62        8.80      5.78 o
  16   4   2       48.58       47.71      6.55 o
  17   4   2       13.53       17.59      5.81 o
  18   4   2       12.58       12.05      5.86 o
  19   4   2        0.00       -1.94      5.63 o
  20   4   2        1.48        1.72      5.95 o
 -19   5   2        2.38       -0.39      5.63 o
 -18   5   2       18.59       26.47      6.39 o
 -17   5   2        0.16       -3.71      5.84 o
 -16   5   2       28.99       31.61      5.96 o
 -15   5   2       28.34       29.34      6.27 o
 -14   5   2        4.11        0.47      4.19 o
 -13   5   2        0.63        5.09      4.34 o
 -12   5   2        7.68        3.63      5.73 o
 -11   5   2       51.23       61.89      5.56 o
 -10   5   2       16.22       16.35      4.85 o
  -9   5   2        0.02       -2.99      6.02 o
  -8   5   2        6.80        8.54      3.55 o
  -7   5   2       10.65        5.87      3.05 o
  -6   5   2        0.32        1.81      2.51 o
  -5   5   2       30.97       28.16      6.89 o
  -4   5   2      159.16      185.17     12.59 o
   4   5   2      206.77      216.77      6.44 o
   5   5   2       48.80       49.88      5.74 o
   6   5   2        8.72       -0.69      3.34 o
   7   5   2       34.98       27.73      6.60 o
   8   5   2       18.55       13.85      4.46 o
   9   5   2       49.21       46.22      5.47 o
  10   5   2        6.67        3.96      4.14 o
  11   5   2        0.18       -1.48      4.03 o
  12   5   2       30.08       38.00      5.67 o
  13   5   2       15.65       17.67      5.30 o
  14   5   2        3.11        4.20      5.02 o
  15   5   2       50.64       58.59      7.07 o
  16   5   2       11.53       13.75      5.72 o
  17   5   2        0.17       -4.33      5.49 o
 -15   6   2        0.79       -8.44     10.30 o
 -14   6   2        3.21        4.78      6.98 o
 -13   6   2       29.59       31.32      7.94 o
 -12   6   2        0.91       -1.24      6.08 o
 -11   6   2       74.80       68.84      7.93 o
 -10   6   2        0.32       -2.66      5.36 o
  -9   6   2        2.39        4.01      6.74 o
  -8   6   2        4.20        2.45      4.81 o
  -7   6   2       14.07       15.41      4.94 o
  -6   6   2       10.56       11.59      4.27 o
   3   6   2        8.21        6.51      4.34 o
   4   6   2       16.06       13.44      5.46 o
   5   6   2       10.73       15.76      6.16 o
   6   6   2        9.78        8.38      5.32 o
   7   6   2       15.13       26.20      6.29 o
   8   6   2       85.99       88.85     13.40 o
   9   6   2       12.75       14.29      6.14 o
  10   6   2       28.33       16.34      6.60 o
  11   6   2       11.44        5.69      6.58 o
  12   6   2        7.21       -1.21      5.36 o
  13   6   2       20.08       28.28      6.52 o
  -7   7   2        3.36        2.56      6.55 o
  -6   7   2       53.81       49.88      7.24 o
 -26   1   3       24.97       32.13      9.35 o
 -25   1   3       43.50       51.50     11.13 o
 -24   1   3        9.76        5.30      7.47 o
 -23   1   3        1.22        3.60      9.53 o
 -22   1   3       65.38       64.06     12.51 o
 -21   1   3       29.89       35.60      4.90 o
 -20   1   3        2.75        1.02      3.52 o
 -19   1   3       51.27       57.31      9.08 o
 -18   1   3       80.59       73.91      4.39 o
 -17   1   3      342.35      340.99      7.87 o
 -16   1   3       44.58       41.24      3.35 o
 -15   1   3        9.51       -0.25      2.10 o
 -14   1   3      430.98      390.47      6.91 o
 -13   1   3        6.51        0.00      1.54 o
 -12   1   3       75.19       81.81      3.10 o
 -11   1   3      279.60      273.24      5.02 o
 -10   1   3       51.20       51.52      2.27 o
  -9   1   3       55.85       63.75      2.12 o
  -8   1   3      175.37      193.26      3.53 o
  -7   1   3      844.94      904.23      8.47 o
  -6   1   3      562.26      567.89      5.79 o
  -5   1   3      316.51      323.97      4.15 o
  -4   1   3     2084.39     2087.35     42.14 o
  -3   1   3     1331.45     1324.85     11.53 o
  -2   1   3     1848.16     1876.16     15.62 o
  -1   1   3     1063.19     1118.32      9.92 o
   0   1   3     3427.98     3488.13     25.37 o
   1   1   3    10752.60    11062.26     77.83 o
   2   1   3        1.30       -0.76      0.76 o
   3   1   3      146.82      181.12      3.95 o
   4   1   3       16.81       14.78      1.32 o
   5   1   3     2567.77     2996.29     23.17 o
   6   1   3      585.77      607.36     10.02 o
   7   1   3       19.58       13.58      1.78 o
   8   1   3     1109.46     1084.67     12.80 o
   9   1   3      116.63       91.95      3.62 o
  10   1   3        2.25        2.99      2.05 o
  11   1   3     2126.33     2121.59     24.93 o
  12   1   3      456.51      455.21      9.48 o
  13   1   3       10.20        9.90      3.01 o
  14   1   3       56.51       52.76      4.27 o
  15   1   3        5.02        1.13      2.42 o
  16   1   3      123.69      119.14      4.76 o
  17   1   3       45.24       51.40      4.09 o
  18   1   3        0.20        3.37      3.33 o
  19   1   3       34.29       34.23      4.65 o
  20   1   3       11.22        7.55     11.25 o
  21   1   3        0.18       -6.42      6.42 o
  22   1   3        3.93        4.13      6.90 o
  23   1   3       13.75       11.23      6.82 o
 -25   2   3        0.01       -4.50      7.34 o
 -24   2   3        0.98       -6.53      6.53 o
 -23   2   3      126.03      131.31     11.23 o
 -22   2   3       65.13       65.86      9.08 o
 -21   2   3       42.98       40.06      8.00 o
 -20   2   3      140.27      140.63     11.10 o
 -19   2   3        3.50       -0.59      5.14 o
 -18   2   3        6.62        8.50      6.78 o
 -17   2   3       42.67       38.33      4.04 o
 -16   2   3       69.60       71.55      4.23 o
 -15   2   3      374.49      339.79      7.73 o
 -14   2   3        1.95       -2.07      2.07 o
 -13   2   3      645.32      658.31     10.08 o
 -12   2   3       36.58       28.67      2.49 o
 -11   2   3      101.15      118.50      4.02 o
 -10   2   3      770.84      862.19     10.83 o
  -9   2   3      324.50      352.53      5.43 o
  -8   2   3     3332.41     3314.18     23.67 o
  -7   2   3        1.69        2.26      0.88 o
  -6   2   3     2826.55     2911.12     27.62 o
  -5   2   3     3850.68     3751.27     32.51 o
  -4   2   3      276.32      246.35      3.30 o
  -3   2   3      117.85      126.72      2.33 o
  -2   2   3      110.91       86.00      2.20 o
  -1   2   3     3282.79     3309.69     25.93 o
   0   2   3      811.14      809.54      7.82 o
   1   2   3      308.85      325.69      3.95 o
   2   2   3     3622.55     3528.69     26.00 o
   3   2   3      968.02      952.67     10.80 o
   4   2   3       24.12       22.97      1.45 o
   5   2   3     1653.63     1631.43     13.61 o
   6   2   3      522.34      521.12     14.81 o
   7   2   3     1333.32     1383.70     14.78 o
   8   2   3       28.70       19.64      2.89 o
   9   2   3      438.53      428.00      7.49 o
  10   2   3     2492.01     2477.81     23.17 o
  11   2   3     1002.61      980.47     12.66 o
  12   2   3        1.63        3.15      2.23 o
  13   2   3      132.48      133.99      4.73 o
  14   2   3      297.82      285.01     11.03 o
  15   2   3      373.35      410.56      8.91 o
  16   2   3      104.42       81.79      4.78 o
  17   2   3      402.98      438.42     11.02 o
  18   2   3       83.66       89.59      5.88 o
  19   2   3       25.89       21.34      4.49 o
  20   2   3        0.53       -3.27      3.27 o
  21   2   3        8.59        9.12      3.89 o
  22   2   3       84.36       82.55      8.81 o
  23   2   3       37.01       18.71      9.00 o
 -24   3   3        0.13       -4.54      5.30 o
 -23   3   3       25.69       20.35      6.14 o
 -22   3   3       49.94       46.10      6.83 o
 -21   3   3       86.09       85.75      6.86 o
 -20   3   3       75.99       70.78      7.26 o
 -19   3   3      200.68      208.45      9.86 o
 -18   3   3        2.66        9.81      4.39 o
 -17   3   3        0.07       -3.58      3.58 o
 -16   3   3      248.65      238.81      9.36 o
 -15   3   3        2.38       -1.30      2.34 o
 -14   3   3      460.17      456.85      7.59 o
 -13   3   3      107.24       96.00      4.30 o
 -12   3   3      293.47      291.11      6.51 o
 -11   3   3       23.87       20.13      2.34 o
 -10   3   3      186.40      196.45      4.94 o
  -9   3   3       50.88       40.83      2.52 o
  -8   3   3     1310.75     1390.28     14.75 o
  -7   3   3      404.42      384.34      6.95 o
  -6   3   3     2320.68     2458.13     22.80 o
  -5   3   3      136.31      113.45      3.69 o
  -4   3   3      696.29      699.23      7.90 o
  -3   3   3      626.01      643.94      9.32 o
  -2   3   3     1333.96     1461.38     14.54 o
  -1   3   3      323.43      300.97      8.84 o
   0   3   3      132.71      143.92      5.42 o
   1   3   3      865.75      797.16     10.08 o
   2   3   3      240.01      222.64      3.89 o
   3   3   3      758.35      807.67      8.84 o
   4   3   3      421.28      471.24      8.88 o
   5   3   3        6.07        5.24      2.60 o
   6   3   3      403.95      396.88      8.70 o
   7   3   3      490.93      483.71      9.37 o
   8   3   3      480.17      480.10     11.10 o
   9   3   3       87.45       76.19      7.34 o
  10   3   3      104.89      101.67      5.44 o
  11   3   3       99.35       98.22      4.36 o
  12   3   3      255.71      244.12      8.36 o
  13   3   3        4.57        4.36      4.16 o
  14   3   3        0.87        1.87      2.51 o
  15   3   3       84.44       75.06      5.63 o
  16   3   3      219.67      258.58     15.49 o
  17   3   3       41.80       24.68      4.19 o
  18   3   3      152.39      138.47      7.60 o
  19   3   3        0.03       -1.33      3.39 o
  20   3   3        0.83       -1.55      3.47 o
  21   3   3       14.14       12.89      4.28 o
 -22   4   3        4.18        4.18      4.95 o
 -21   4   3       22.78       15.73      5.26 o
 -20   4   3       25.33       12.72      5.76 o
 -19   4   3       20.20       16.29      5.67 o
 -18   4   3       10.29        6.45      4.93 o
 -17   4   3       25.59       34.38      5.26 o
 -16   4   3        2.73       -3.77      3.77 o
 -15   4   3       27.69       27.91      4.63 o
 -14   4   3        5.55       -0.52      3.52 o
 -13   4   3       18.51       14.66      4.03 o
 -12   4   3       18.83       21.17      5.21 o
 -11   4   3      269.02      258.93      7.51 o
 -10   4   3        3.48        0.95      2.65 o
  -9   4   3      197.13      188.09      5.93 o
  -8   4   3      244.26      255.32      5.63 o
  -7   4   3      491.12      533.06      9.19 o
  -6   4   3      274.80      260.42      5.22 o
  -5   4   3      141.90      137.20      3.84 o
  -4   4   3      128.31      109.33      6.38 o
  -3   4   3        1.00       -1.65      2.25 o
  -2   4   3       96.57       78.29     11.04 o
  -1   4   3      833.09      795.26     15.28 o
   0   4   3        1.35       -2.42      2.58 o
   1   4   3      134.29      134.82      6.06 o
   2   4   3        0.12        0.08      2.58 o
   3   4   3      210.34      188.58      4.69 o
   4   4   3       14.20       10.50      3.75 o
   5   4   3      186.07      186.47      5.00 o
   6   4   3       40.15       31.53      3.07 o
   7   4   3       27.82       20.90      3.31 o
   8   4   3       14.98        6.23      4.57 o
   9   4   3       88.55       72.56      8.55 o
  10   4   3       40.26       33.71      4.74 o
  11   4   3       17.48       19.19      4.43 o
  12   4   3        0.23        5.44      4.32 o
  13   4   3      127.17      130.07      7.91 o
  14   4   3      126.54      130.59      8.16 o
  15   4   3       35.42       51.36      6.59 o
  16   4   3        0.64        7.21      5.24 o
  17   4   3      117.33      123.18      8.93 o
  18   4   3        7.26       11.00      5.87 o
  19   4   3       91.26       90.45      8.91 o
 -19   5   3        1.33       -1.48      5.33 o
 -18   5   3       13.90        9.79      5.36 o
 -17   5   3        1.30       -4.77      5.33 o
 -16   5   3        9.12        8.20      5.45 o
 -15   5   3        0.65       -4.02      4.02 o
 -14   5   3        1.10       -4.22      4.36 o
 -13   5   3       20.39       11.03      4.45 o
 -12   5   3        4.87       -1.91      3.83 o
 -11   5   3        4.54       10.22     10.11 o
 -10   5   3      168.67      193.92     11.23 o
  -9   5   3       37.63       24.91      5.12 o
  -8   5   3      118.16      134.32      6.26 o
  -7   5   3      115.66      108.59      4.71 o
  -6   5   3       33.99       28.07      2.63 o
  -5   5   3      104.19       90.10      3.95 o
  -4   5   3       97.27      117.93     10.22 o
   2   5   3      100.33       96.88      4.89 o
   3   5   3       70.07       62.29      4.30 o
   4   5   3        0.42       -0.37      3.03 o
   5   5   3      519.28      536.84     19.98 o
   6   5   3       10.84        6.82      7.71 o
   7   5   3       73.71       83.75      5.96 o
   8   5   3        0.13       -3.47      3.47 o
   9   5   3        5.58        4.96      4.15 o
  10   5   3       13.66       18.32      4.81 o
  11   5   3        1.04        3.26      4.61 o
  12   5   3       47.00       48.10      6.30 o
  13   5   3        9.89        8.30      5.11 o
  14   5   3       27.23       20.17     11.16 o
  15   5   3       20.58       11.05      5.87 o
  16   5   3       15.69       11.61      6.04 o
 -15   6   3        0.98       -0.41      6.86 o
 -14   6   3        3.99        5.61      6.72 o
 -13   6   3        1.12       -0.26      6.49 o
 -12   6   3       30.39       40.62      7.39 o
 -11   6   3       60.31       74.58      8.08 o
 -10   6   3        5.24        4.47      5.43 o
  -9   6   3      119.99      150.96      9.54 o
  -8   6   3       12.50       11.35      5.13 o
  -7   6   3        4.97       -0.83      4.61 o
  -6   6   3       81.06       78.89      7.24 o
   4   6   3      156.92      178.62     11.15 o
   5   6   3        3.36       -0.39      6.00 o
   6   6   3      184.85      236.59     11.61 o
   7   6   3        9.73       14.24      8.00 o
   8   6   3        0.31       -5.57      5.57 o
   9   6   3        1.36       -5.72      5.72 o
  10   6   3        0.36        6.23      6.52 o
  11   6   3        7.05       15.38      5.91 o
  12   6   3       13.59       16.12      6.10 o
  -7   7   3        2.38        4.92      6.55 o
  -6   7   3        1.17       -5.50      5.50 o
  -5   7   3        6.21        5.69      5.31 o
   3   7   3       28.85       38.27      7.36 o
   4   7   3        9.64       10.73      6.97 o
 -24   0   4       67.10       75.48     13.98 o
 -23   0   4        9.27       -7.24      8.40 o
 -22   0   4        2.08       -6.55      7.32 o
 -21   0   4      138.46      116.73     13.71 o
 -20   0   4       38.06       37.09      5.97 o
 -19   0   4        4.31        1.47      6.72 o
 -18   0   4      975.61      948.96     33.35 o
 -17   0   4      159.60      177.73      8.07 o
 -16   0   4      208.90      194.87      7.27 o
 -15   0   4       60.39       59.30      4.14 o
 -14   0   4        4.70       -1.99      1.99 o
 -13   0   4      135.65      142.21      6.46 o
 -12   0   4     1342.05     1319.61     17.05 o
 -11   0   4     2086.05     2029.61     23.33 o
 -10   0   4      212.61      221.03      5.45 o
  -9   0   4      809.39      726.99     10.29 o
  -8   0   4     2803.83     2958.31     30.72 o
  -7   0   4      815.27      783.35     12.83 o
  -6   0   4     6699.39     6856.79     76.68 o
  -5   0   4     1028.32     1051.80     17.71 o
  -4   0   4        1.74        0.29      2.42 o
  -3   0   4    23095.31    24122.15    725.31 o
  -2   0   4    19306.52    21034.89    229.64 o
  -1   0   4      421.68      477.89      6.38 o
   0   0   4      150.27      140.10      2.74 o
   1   0   4       21.66       24.55      1.37 o
   2   0   4      177.86      156.22      3.58 o
   3   0   4      139.42      145.64      3.69 o
   4   0   4     4509.73     4356.05     47.58 o
   5   0   4      406.06      327.24      7.21 o
   6   0   4      165.15      165.50      6.94 o
   7   0   4     2782.14     2601.93     48.39 o
   8   0   4      706.31      912.98     21.04 o
   9   0   4     1780.98     1802.77     38.23 o
  10   0   4      151.53      164.33      8.11 o
  11   0   4      391.90      303.58     11.06 o
  12   0   4      726.02      678.41     28.64 o
  13   0   4       91.29       79.46      5.01 o
  14   0   4      238.83      225.37      8.42 o
  15   0   4        1.11        0.09      3.07 o
  16   0   4        9.21       10.20      4.81 o
  17   0   4      105.96      107.14     10.52 o
  18   0   4       13.12       13.58      5.99 o
  19   0   4      250.43      279.64     14.63 o
  20   0   4       24.81       23.63     18.03 o
  21   0   4      147.11      150.72     12.07 o
  22   0   4       29.44       18.24     10.53 o
  23   0   4        1.47       -9.88      9.88 o
 -26   1   4        0.12       -0.03      9.10 o
 -25   1   4       47.58       54.53     13.87 o
 -24   1   4       14.31       22.58     11.46 o
 -23   1   4        3.97       -8.02      8.02 o
 -22   1   4       17.12       11.83      5.83 o
 -21   1   4        1.74        3.45      3.70 o
 -20   1   4      100.06      106.09      6.05 o
 -19   1   4       73.53       65.00      4.21 o
 -18   1   4      160.92      162.48      5.87 o
 -17   1   4      805.88      832.28     12.54 o
 -16   1   4       93.49       96.00      4.64 o
 -15   1   4        3.49       -1.94      1.94 o
 -14   1   4      207.24      209.86      5.07 o
 -13   1   4      220.11      224.66      5.03 o
 -12   1   4     1631.70     1572.08     14.72 o
 -11   1   4      227.77      258.85      4.60 o
 -10   1   4      156.90      130.63      3.47 o
  -9   1   4      262.28      250.23      4.15 o
  -8   1   4     2295.84     2408.87     19.44 o
  -7   1   4      122.89      145.09      2.87 o
  -6   1   4       18.13        8.11      1.09 o
  -5   1   4     1120.26     1062.06     10.09 o
  -4   1   4        2.24        1.69      0.94 o
  -3   1   4      832.59      769.69      8.45 o
  -2   1   4    18086.13    18385.60    142.23 o
  -1   1   4     7156.11     7325.77     52.52 o
   0   1   4       39.72       45.31      2.21 o
   1   1   4       81.55       98.94      1.87 o
   2   1   4      357.04      412.73      4.17 o
   3   1   4      949.12      952.31      8.14 o
   4   1   4       15.71       14.04      1.40 o
   5   1   4     4672.08     4794.69     35.04 o
   6   1   4      812.04      817.05      8.56 o
   7   1   4     3777.36     4005.51     35.93 o
   8   1   4      870.20      871.78     10.07 o
   9   1   4        4.54        4.19      1.81 o
  10   1   4      948.03      887.43     10.90 o
  11   1   4      136.52      144.18      5.01 o
  12   1   4      559.73      553.02      9.44 o
  13   1   4      989.92      971.95     14.90 o
  14   1   4       48.25       38.06      3.78 o
  15   1   4        3.83        1.93      2.89 o
  16   1   4        6.81        5.94      3.20 o
  17   1   4       40.40       36.35      4.23 o
  18   1   4       35.80       33.36      4.36 o
  19   1   4       13.85       12.50      5.27 o
  20   1   4      191.57      203.54     10.55 o
  21   1   4       17.77       30.14      6.65 o
  22   1   4       15.85       20.77      6.55 o
  23   1   4        3.35        9.37      6.43 o
 -25   2   4        0.22        3.40      7.12 o
 -24   2   4        4.48        4.85      6.82 o
 -23   2   4      104.74      120.13     11.21 o
 -22   2   4       49.08       55.85      7.32 o
 -21   2   4       48.10       43.80      7.01 o
 -20   2   4        6.16        6.73      6.33 o
 -19   2   4       31.13       37.19      6.59 o
 -18   2   4       11.74       13.39      8.03 o
 -17   2   4      375.08      368.79      9.26 o
 -16   2   4      182.96      169.34      6.08 o
 -15   2   4      233.29      216.39      6.33 o
 -14   2   4       14.08       10.91      2.47 o
 -13   2   4      130.89      132.62      5.03 o
 -12   2   4       21.99       33.42      4.13 o
 -11   2   4      544.25      514.71      8.99 o
 -10   2   4      141.80      156.48      4.81 o
  -9   2   4      721.15      782.16      8.67 o
  -8   2   4       62.24       64.38      2.32 o
  -7   2   4        0.90       -0.39      1.08 o
  -6   2   4     1429.76     1552.21     16.74 o
  -5   2   4        5.44        5.16      1.16 o
  -4   2   4     1659.99     1700.08     18.50 o
  -3   2   4     1102.60     1187.35      9.88 o
  -2   2   4        4.53        1.68      1.72 o
  -1   2   4        7.51       16.84      2.08 o
   0   2   4    13956.74    15046.61    121.71 o
   1   2   4      776.80      775.39      8.53 o
   2   2   4      190.14      193.69      4.02 o
   3   2   4      203.11      209.06      2.81 o
   4   2   4      195.30      173.68      3.21 o
   5   2   4      759.02      806.61     10.85 o
   6   2   4     1424.71     1469.03     14.32 o
   7   2   4     1246.63     1241.46     14.25 o
   8   2   4       66.09       56.94      4.79 o
   9   2   4        0.64       -3.10      3.10 o
  10   2   4      592.38      578.23      8.76 o
  11   2   4        0.56        1.00      2.05 o
  12   2   4      299.16      279.66      6.72 o
  13   2   4      527.68      505.35      9.52 o
  14   2   4       73.59       59.90      4.17 o
  15   2   4      179.57      180.23      6.43 o
  16   2   4       13.49       22.09      3.98 o
  17   2   4       97.21       92.00      5.20 o
  18   2   4       65.51       57.01      4.72 o
  19   2   4       50.50       48.46      5.02 o
  20   2   4       18.96       14.92      4.21 o
  21   2   4       38.52       45.18      6.46 o
  22   2   4        2.35        9.33      5.76 o
 -24   3   4       48.99       53.62      7.41 o
 -23   3   4       15.23        9.40      5.40 o
 -22   3   4       61.27       67.31      6.38 o
 -21   3   4      110.27      117.06      8.43 o
 -20   3   4       43.85       38.81      6.24 o
 -19   3   4       18.31       12.25      7.08 o
 -18   3   4        0.08       -3.63      3.66 o
 -17   3   4        0.06        2.58      3.94 o
 -16   3   4      293.19      289.74     10.00 o
 -15   3   4       21.79       18.11      2.72 o
 -14   3   4      156.79      150.85      4.57 o
 -13   3   4       82.58       89.17      4.09 o
 -12   3   4       12.84       10.20      2.57 o
 -11   3   4       78.32       82.00      3.56 o
 -10   3   4        5.03        1.43      1.72 o
  -9   3   4      234.62      202.58      4.74 o
  -8   3   4        7.53        4.13      2.00 o
  -7   3   4        7.65        5.73      1.93 o
  -6   3   4       33.30       21.18      2.03 o
  -5   3   4       39.67       56.84      2.50 o
  -4   3   4      267.32      307.76      4.90 o
  -3   3   4      189.22      163.32      3.39 o
  -2   3   4        9.87        1.63      1.53 o
  -1   3   4      440.10      435.41      6.46 o
   0   3   4      584.79      604.35     10.14 o
   1   3   4     2570.47     2628.98     24.80 o
   2   3   4     1000.51      995.16     10.20 o
   3   3   4        2.72        0.07      1.39 o
   4   3   4      204.96      208.64      4.40 o
   5   3   4      100.12      105.04      4.71 o
   6   3   4      127.35      143.58      5.51 o
   7   3   4      307.53      294.79      9.97 o
   8   3   4       19.10       19.87      3.36 o
   9   3   4      686.25      680.86     14.48 o
  10   3   4       55.71       49.32      4.02 o
  11   3   4      437.79      423.70      6.99 o
  12   3   4      366.16      387.75      8.49 o
  13   3   4       72.74       69.48      4.39 o
  14   3   4        9.94       13.45      4.82 o
  15   3   4       31.27       23.93      3.88 o
  16   3   4      355.04      343.80      9.76 o
  17   3   4      123.74      144.67     10.06 o
  18   3   4      111.44      111.46      6.48 o
  19   3   4        0.94        0.64      3.29 o
  20   3   4       18.49       16.38      3.85 o
  21   3   4       57.54       46.34      6.80 o
 -22   4   4       12.86        7.70      5.86 o
 -21   4   4        7.46        3.47      5.46 o
 -20   4   4        5.79       11.91      5.62 o
 -19   4   4       44.28       49.03      6.26 o
 -18   4   4        2.24        5.28      4.47 o
 -17   4   4        9.73       12.11      4.50 o
 -16   4   4        3.56       -3.03      3.74 o
 -15   4   4       19.46       37.88      4.76 o
 -14   4   4       83.37       75.90      5.68 o
 -13   4   4        0.59       -1.41      3.32 o
 -12   4   4       91.93       87.10      5.60 o
 -11   4   4      206.15      219.75      6.84 o
 -10   4   4       19.30       12.51      2.99 o
  -9   4   4        7.17        3.33      2.41 o
  -8   4   4        4.08        4.35      2.84 o
  -7   4   4      185.13      208.73      6.44 o
  -6   4   4       27.79       34.39      2.69 o
  -5   4   4        0.57       -0.87      1.83 o
  -4   4   4      322.93      367.21      6.64 o
  -3   4   4       40.29       39.65      2.73 o
  -2   4   4       40.58       43.90      3.76 o
  -1   4   4       46.13       53.61      3.06 o
   0   4   4      124.79      123.23      4.24 o
   1   4   4        6.28        3.91      1.75 o
   2   4   4        0.56       -1.57      1.62 o
   3   4   4       23.49       23.31      2.28 o
   4   4   4       56.94       62.97      2.95 o
   5   4   4       64.38       63.93      3.14 o
   6   4   4       71.15       65.66      3.58 o
   7   4   4      273.68      266.64      6.32 o
   8   4   4      137.05      131.12      6.19 o
   9   4   4       14.49        5.98      3.95 o
  10   4   4        2.54        2.82      3.86 o
  11   4   4        2.83        1.12      4.01 o
  12   4   4        0.99        1.51      4.39 o
  13   4   4       27.08       27.97      5.70 o
  14   4   4        3.61        5.78      5.31 o
  15   4   4       61.58       67.50      7.25 o
  16   4   4        3.46       18.64      7.56 o
  17   4   4       12.49        8.78      5.97 o
  18   4   4        2.86       17.05      6.25 o
  19   4   4        5.36       12.65      6.48 o
 -19   5   4        0.26        2.39      7.10 o
 -18   5   4        2.22       -2.16      5.01 o
 -17   5   4       10.36       17.44      5.21 o
 -16   5   4        0.33       -4.09      4.09 o
 -15   5   4        3.17       -2.42      3.99 o
 -14   5   4        0.04       -2.57      3.94 o
 -13   5   4        0.74       -2.85      3.94 o
 -12   5   4       48.72       42.45      5.63 o
 -11   5   4        0.36       -0.80      4.92 o
 -10   5   4       35.39       48.90      8.15 o
  -9   5   4        1.18       -1.35      6.91 o
  -8   5   4        2.50        2.96      3.12 o
  -7   5   4       39.68       43.44      3.91 o
  -6   5   4       31.50       31.33      3.32 o
  -5   5   4        5.49        6.34      2.49 o
  -4   5   4       25.60       26.11      3.78 o
  -3   5   4      135.36      134.74     12.12 o
  -2   5   4      139.34      178.04     12.16 o
  -1   5   4       32.49       31.63      5.36 o
   0   5   4      138.38      128.27      7.44 o
   1   5   4       32.53       34.70      5.00 o
   2   5   4        6.01       -0.56      2.96 o
   3   5   4      170.07      163.87      7.17 o
   4   5   4       17.96       13.45      3.76 o
   5   5   4      223.80      261.43     11.00 o
   6   5   4       86.19       83.63      7.27 o
   7   5   4       87.10       93.85      6.68 o
   8   5   4       44.92       53.08      8.26 o
   9   5   4       38.32       35.71      5.22 o
  10   5   4        0.20        0.13      4.48 o
  11   5   4        6.28        9.51      4.92 o
  12   5   4        6.78        5.99      5.21 o
  13   5   4       10.64        9.78      5.54 o
  14   5   4        3.53        9.54      5.80 o
  15   5   4        0.50       -4.61      5.36 o
  16   5   4       23.41       17.29      6.74 o
 -15   6   4       12.24       16.94      7.40 o
 -14   6   4        5.99       -0.51      6.49 o
 -13   6   4        2.98       -5.96      5.96 o
 -12   6   4        3.23        8.17      6.20 o
 -11   6   4       25.48       15.29      9.72 o
 -10   6   4        0.21       -3.34      5.15 o
  -9   6   4        0.24       -4.68      4.68 o
  -8   6   4       17.54       14.60      5.77 o
  -7   6   4        1.45       -1.64      4.31 o
  -6   6   4        7.53       12.70      5.62 o
  -5   6   4        6.08        9.95      4.88 o
  -4   6   4       22.98       19.98      4.80 o
   2   6   4       42.73       42.64      6.55 o
   3   6   4        0.57       -2.32      5.58 o
   4   6   4       48.72       42.76      7.67 o
   5   6   4       47.66       55.31      8.91 o
   6   6   4        2.48        2.19      5.47 o
   7   6   4        5.10       -2.67      5.91 o
   8   6   4       30.90       30.55      7.08 o
   9   6   4        0.70       10.45      9.06 o
  10   6   4       27.05       30.88      7.88 o
  11   6   4       20.90       19.44      6.92 o
  -6   7   4       23.49       31.56      7.28 o
  -5   7   4        3.81        1.32      5.62 o
  -4   7   4        0.13        7.51      5.38 o
   1   7   4        7.21       -2.52      6.16 o
 -26   1   5       17.15        3.45     11.27 o
 -25   1   5        3.55        1.20     10.69 o
 -24   1   5        4.94        6.51     10.03 o
 -23   1   5       19.96        3.25      9.57 o
 -22   1   5       13.91       13.62      4.41 o
 -21   1   5       77.76       83.53      5.77 o
 -20   1   5       11.97       13.51      4.14 o
 -19   1   5       38.02       33.72      3.46 o
 -18   1   5      106.09       93.47      4.51 o
 -17   1   5       51.80       41.05      3.52 o
 -16   1   5      354.92      347.16      7.50 o
 -15   1   5     1124.76     1137.07     13.42 o
 -14   1   5        0.45        0.78      1.89 o
 -13   1   5      155.22      137.39      4.14 o
 -12   1   5       27.25       13.23      1.87 o
 -11   1   5       24.86       20.49      1.87 o
 -10   1   5      497.22      594.78      7.65 o
  -9   1   5       62.37       55.33      2.52 o
  -8   1   5     1604.64     1613.26     15.27 o
  -7   1   5      175.75      167.43      3.52 o
  -6   1   5      248.47      248.24      4.07 o
  -5   1   5      357.95      394.43      5.76 o
  -4   1   5      654.27      670.64      8.04 o
  -3   1   5        4.09       -1.48      1.48 o
  -2   1   5     2363.65     2401.90     18.94 o
  -1   1   5     5251.72     5260.14     38.55 o
   0   1   5      172.37      167.42      2.59 o
   1   1   5     2009.57     2212.25     16.22 o
   2   1   5     1562.55     1651.24     12.06 o
   3   1   5       69.65       92.77      2.39 o
   4   1   5       37.02       20.97      1.89 o
   5   1   5      205.55      195.56      3.63 o
   6   1   5      758.79      741.10      9.92 o
   7   1   5     1434.37     1356.15     15.23 o
   8   1   5      931.59      967.69     12.35 o
   9   1   5      378.97      361.64      6.51 o
  10   1   5       83.52       77.52      3.95 o
  11   1   5        4.29        1.24      2.37 o
  12   1   5       13.35        2.05      2.89 o
  13   1   5        3.61        3.26      2.60 o
  14   1   5      184.50      181.64      6.26 o
  15   1   5       15.53       15.40      3.07 o
  16   1   5        0.20        1.12      2.78 o
  17   1   5      124.70      132.51      6.08 o
  18   1   5       70.64       73.15      6.14 o
  19   1   5       64.59       69.27      7.37 o
  20   1   5        6.55        7.79      5.77 o
  21   1   5       94.79      112.14      9.14 o
  22   1   5       34.45       32.81      7.23 o
 -26   2   5       37.47       29.01     13.28 o
 -25   2   5       35.41       42.52      8.91 o
 -24   2   5       59.66       65.35      9.40 o
 -23   2   5       74.45       78.25      8.03 o
 -22   2   5      195.98      239.61     14.36 o
 -21   2   5        5.58       -0.77      6.37 o
 -20   2   5       15.17       26.92     10.46 o
 -19   2   5        2.38        7.75      8.64 o
 -18   2   5      148.08      159.30     12.96 o
 -17   2   5      622.37      614.67     12.02 o
 -16   2   5        6.77        5.05      3.11 o
 -15   2   5      708.18      722.75     11.35 o
 -14   2   5      702.37      736.24     11.02 o
 -13   2   5       16.27       10.19      2.15 o
 -12   2   5       12.79       16.55      2.02 o
 -11   2   5        0.21       -0.31      1.34 o
 -10   2   5      497.91      452.99      7.11 o
  -9   2   5     1212.11     1152.64     11.57 o
  -8   2   5      262.04      256.24      4.12 o
  -7   2   5      681.03      584.47      6.46 o
  -6   2   5        0.13        4.32      0.92 o
  -5   2   5       18.73       16.37      1.98 o
  -4   2   5      162.53      213.94      3.91 o
  -3   2   5       10.84        1.24      1.42 o
  -2   2   5      592.19      638.11      7.59 o
  -1   2   5       97.90       99.74      3.80 o
   0   2   5     1589.72     1378.17     14.57 o
   1   2   5      835.07      804.76      7.23 o
   2   2   5     2321.18     2569.39     19.06 o
   3   2   5      413.50      394.95      5.05 o
   4   2   5        6.65       10.26      1.22 o
   5   2   5      379.54      340.64      5.01 o
   6   2   5      343.37      339.42      5.38 o
   7   2   5      137.07      146.31      5.46 o
   8   2   5     1228.93     1194.04     12.70 o
   9   2   5        0.23       -2.49      2.49 o
  10   2   5      116.28      113.53      3.76 o
  11   2   5      299.60      287.96      5.80 o
  12   2   5        2.99       -1.52      2.20 o
  13   2   5       14.25       11.48      2.71 o
  14   2   5        2.54       -1.93      2.70 o
  15   2   5      211.12      204.07      7.36 o
  16   2   5      116.32      107.44      5.78 o
  17   2   5        1.94       -0.88      3.33 o
  18   2   5      102.65      113.82      7.12 o
  19   2   5      100.50      114.54      6.48 o
  20   2   5       36.75       33.66      4.65 o
  21   2   5        0.31       -1.25      5.00 o
 -24   3   5        4.04       10.55      5.32 o
 -23   3   5       32.40       31.78      6.63 o
 -22   3   5       12.12        9.06      5.51 o
 -21   3   5        0.04        5.17      4.82 o
 -20   3   5        0.11       -3.63      4.39 o
 -19   3   5        1.46       -0.73      3.96 o
 -18   3   5       16.20       12.16      4.67 o
 -17   3   5        0.21       -0.74      3.67 o
 -16   3   5       57.51       70.48      5.56 o
 -15   3   5        2.38        1.14      2.72 o
 -14   3   5      116.96      101.78      3.81 o
 -13   3   5       34.13       37.53      3.05 o
 -12   3   5        6.14        8.92      2.18 o
 -11   3   5        0.05       -1.76      1.76 o
 -10   3   5      111.53      105.36      3.80 o
  -9   3   5       20.84       20.73      3.52 o
  -8   3   5      603.68      516.95      8.40 o
  -7   3   5      424.31      388.78      6.81 o
  -6   3   5      248.86      250.43      6.26 o
  -5   3   5      131.12      156.79      4.94 o
  -4   3   5       35.64       47.34      2.33 o
  -3   3   5       60.41       54.07      2.51 o
  -2   3   5      830.46      947.17     11.00 o
  -1   3   5      692.22      619.44     12.23 o
   0   3   5     1392.71     1440.12     23.56 o
   1   3   5        0.12        6.26      2.69 o
   2   3   5       67.88       54.38      3.83 o
   3   3   5       26.28       28.70      2.85 o
   4   3   5        3.67       10.41      2.55 o
   5   3   5      833.67      824.00     12.92 o
   6   3   5       10.15        6.77      2.91 o
   7   3   5      839.19      818.07     13.55 o
   8   3   5      337.75      344.21      8.95 o
   9   3   5      513.63      486.86      9.37 o
  10   3   5      395.28      366.81      9.07 o
  11   3   5      148.76      142.54      5.22 o
  12   3   5       91.03       96.93      4.80 o
  13   3   5      155.52      149.19      5.91 o
  14   3   5      248.01      247.27      8.49 o
  15   3   5      691.22      685.70     11.86 o
  16   3   5       17.71       23.46      3.65 o
  17   3   5       30.27       20.28      5.23 o
  18   3   5       29.80       21.96      4.02 o
  19   3   5        1.91       -2.76      4.94 o
  20   3   5       15.85       17.26      4.64 o
 -22   4   5        4.78        7.75      5.78 o
 -21   4   5        4.04        0.96      5.10 o
 -20   4   5       19.19       24.27      5.83 o
 -19   4   5       76.44       70.35      6.80 o
 -18   4   5       11.42       16.52      4.79 o
 -17   4   5        0.06       -0.74      3.94 o
 -16   4   5        0.94       -3.61      3.61 o
 -15   4   5      128.72      138.04      7.54 o
 -14   4   5        1.28       -4.39      4.39 o
 -13   4   5       78.49       78.43      6.19 o
 -12   4   5        6.63        7.34      3.98 o
 -11   4   5      147.77      163.43      5.96 o
 -10   4   5       22.19       29.45      3.87 o
  -9   4   5      851.05      833.43     14.87 o
  -8   4   5       26.85       24.20      3.38 o
  -7   4   5      116.49      133.39      5.59 o
  -6   4   5      110.33      100.66      4.82 o
  -5   4   5      257.75      262.79      5.63 o
  -4   4   5       85.48       76.68      3.42 o
  -3   4   5      128.74      112.62      3.75 o
  -2   4   5       80.60       75.20      5.28 o
  -1   4   5      128.40      133.09      4.72 o
   0   4   5      336.14      323.56     13.77 o
   1   4   5       30.11       30.93      3.50 o
   2   4   5      309.91      320.37      5.84 o
   3   4   5      126.45      119.75      5.11 o
   4   4   5      619.67      588.34     10.75 o
   5   4   5       52.36       48.30      2.88 o
   6   4   5      514.43      481.67      7.96 o
   7   4   5      414.11      410.60     11.42 o
   8   4   5       12.04       18.58      4.33 o
   9   4   5      149.45      146.85      7.82 o
  10   4   5      103.05      102.25      7.44 o
  11   4   5       69.94       68.37      7.97 o
  12   4   5       82.08       95.26      7.86 o
  13   4   5      100.98       96.25      7.74 o
  14   4   5       96.66       99.06      8.00 o
  15   4   5        7.38       17.34      6.05 o
  16   4   5       26.95       28.31      6.64 o
  17   4   5       21.24       29.68      7.07 o
  18   4   5        0.55       -4.74      6.69 o
 -19   5   5       30.90       16.99      7.89 o
 -18   5   5        2.64       -1.35      6.81 o
 -17   5   5        0.04       -5.70      5.70 o
 -16   5   5       15.91       18.65      4.78 o
 -15   5   5        5.93        4.70      4.21 o
 -14   5   5      111.37      103.04      6.79 o
 -13   5   5        0.08       -0.75      3.79 o
 -12   5   5      190.37      210.76     11.10 o
 -11   5   5       89.30       99.25      7.86 o
 -10   5   5      413.16      407.90     13.45 o
  -9   5   5        1.84        0.97      4.18 o
  -8   5   5       55.40       39.06      5.16 o
  -7   5   5      112.73      102.73      5.48 o
  -6   5   5      121.19      106.59      5.26 o
  -5   5   5       50.74       51.54      4.09 o
  -4   5   5      138.67      148.24      6.40 o
  -3   5   5        2.27        2.40      3.66 o
  -2   5   5       49.25       57.09      6.99 o
  -1   5   5        0.38       -2.70      2.70 o
   0   5   5       26.16       22.81      5.15 o
   1   5   5       77.81       77.07      7.24 o
   2   5   5        1.64       -3.28      3.28 o
   3   5   5      112.81      125.18     10.07 o
   4   5   5        5.15       10.20      4.74 o
   5   5   5       91.22       93.12      7.41 o
   6   5   5        2.20        4.68      4.15 o
   7   5   5       13.95       13.16      4.49 o
   8   5   5        5.22        4.59      4.30 o
   9   5   5       15.11       16.42      5.03 o
  10   5   5       47.34       54.30      6.51 o
  11   5   5       88.29      115.48      8.26 o
  12   5   5        2.98        2.62      5.25 o
  13   5   5      110.59      133.13      9.15 o
  14   5   5        0.18        5.95      5.93 o
  15   5   5        2.71        2.35      6.00 o
 -15   6   5        8.31       11.42      8.11 o
 -14   6   5        0.00       -6.09      6.09 o
 -13   6   5        9.25        3.15      6.24 o
 -12   6   5        2.19        5.86      6.06 o
 -11   6   5       49.72       75.62      7.76 o
 -10   6   5       38.98       37.51      6.42 o
  -9   6   5       43.35       45.92      6.35 o
  -8   6   5       13.17       14.55      5.04 o
  -7   6   5        2.37        2.39      4.53 o
  -6   6   5       12.58       17.20      5.93 o
  -5   6   5       24.84       22.23      5.77 o
  -4   6   5        0.05        4.69      4.96 o
  -3   6   5       59.90       67.35      6.89 o
  -2   6   5        4.61        6.16      5.07 o
  -1   6   5       22.99       31.10      5.85 o
   0   6   5       10.49       15.96      5.81 o
   4   6   5       43.62       56.97      9.06 o
   5   6   5        1.46       16.42      7.44 o
   6   6   5       79.14       92.84     11.66 o
   7   6   5        2.98        8.99      6.42 o
   8   6   5        0.65       -0.29      6.37 o
   9   6   5        1.78        4.64      6.68 o
  10   6   5        0.05        5.07      5.61 o
  11   6   5        9.61        9.57     10.65 o
  -5   7   5       17.93       22.39      6.70 o
  -4   7   5        2.63        8.52      5.73 o
  -3   7   5        1.79       -0.04      5.42 o
  -2   7   5        0.01        1.94      5.50 o
  -1   7   5        0.31       -5.65      5.65 o
   0   7   5        5.70       19.87      7.05 o
   1   7   5        0.03        1.01      7.13 o
 -25   0   6      264.47      296.40     23.63 o
 -24   0   6      130.91      110.92     15.61 o
 -23   0   6       42.14       24.09     10.81 o
 -22   0   6      165.39      176.76     16.42 o
 -21   0   6       24.36       30.77      7.06 o
 -20   0   6      163.43      160.63      8.22 o
 -19   0   6      255.37      270.85      9.72 o
 -18   0   6     1017.45     1013.81     18.81 o
 -17   0   6       86.87       88.79      5.42 o
 -16   0   6      111.66       87.05      5.12 o
 -15   0   6      288.09      330.13      9.12 o
 -14   0   6     1030.03     1035.73     17.22 o
 -13   0   6     4341.15     4425.73     53.11 o
 -12   0   6      271.23      270.53      7.59 o
 -11   0   6      555.74      474.84     10.26 o
 -10   0   6      120.81      127.66      5.23 o
  -9   0   6       65.84       87.83      4.24 o
  -8   0   6      862.69     1061.79     20.50 o
  -7   0   6     6914.33     7204.95     81.43 o
  -6   0   6     5446.33     5660.96     80.98 o
  -5   0   6     2218.71     2360.38     48.74 o
  -4   0   6     1719.43     1895.99     23.93 o
  -3   0   6     2934.78     2953.36     35.15 o
  -2   0   6       77.29       68.73      3.14 o
  -1   0   6        9.74        6.06      1.27 o
   0   0   6     1782.86     1733.51     18.86 o
   1   0   6      880.53      976.38     10.64 o
   2   0   6     2586.88     2463.19     22.83 o
   3   0   6      116.15       85.03      5.83 o
   4   0   6      923.88      976.01     17.52 o
   5   0   6      419.32      381.13      8.01 o
   6   0   6      842.84      962.49     15.51 o
   7   0   6      336.68      301.72      9.85 o
   8   0   6        4.09       18.95      6.51 o
   9   0   6     3746.58     3597.25     54.24 o
  10   0   6     1067.53      969.31     20.99 o
  11   0   6      374.12      373.86     12.94 o
  12   0   6     1164.01     1114.82     28.25 o
  13   0   6       67.61       73.15      7.04 o
  14   0   6        3.48        0.13      3.05 o
  15   0   6      211.87      185.97      8.45 o
  16   0   6       12.42       11.91      5.85 o
  17   0   6      171.33      162.71     20.49 o
  18   0   6      165.59      172.63     11.72 o
  19   0   6       55.26       66.98      9.33 o
  20   0   6      192.17      206.96     13.63 o
  21   0   6        1.82       -9.33      9.33 o
  22   0   6       14.75       13.56     11.54 o
 -26   1   6       14.52       11.66     12.01 o
 -25   1   6       11.81        2.59     11.08 o
 -24   1   6       53.25       68.71     13.36 o
 -23   1   6       17.42       14.21      7.67 o
 -22   1   6      133.09      146.24      9.18 o
 -21   1   6       24.41       24.37      7.08 o
 -20   1   6        6.82        1.69      5.63 o
 -19   1   6       82.96       99.08      6.68 o
 -18   1   6       90.73       82.27      5.00 o
 -17   1   6      220.04      216.41      6.75 o
 -16   1   6       58.53       45.36      3.66 o
 -15   1   6      181.92      192.53      5.61 o
 -14   1   6       54.12       45.36      2.76 o
 -13   1   6      225.43      273.18      5.67 o
 -12   1   6     1048.89     1025.01     11.77 o
 -11   1   6      358.37      352.30      5.97 o
 -10   1   6       66.75       58.64      2.48 o
  -9   1   6      717.55      739.82      8.73 o
  -8   1   6       12.15        8.34      1.73 o
  -7   1   6     1469.74     1364.26     14.84 o
  -6   1   6     2529.74     2691.63     25.72 o
  -5   1   6      656.78      606.67      8.56 o
  -4   1   6     4091.71     4088.81     33.64 o
  -3   1   6      689.08      707.34      8.98 o
  -2   1   6     1804.36     1851.47     14.26 o
  -1   1   6     2580.57     2845.31     19.25 o
   0   1   6      567.24      579.73      5.56 o
   1   1   6      657.99      676.64      6.26 o
   2   1   6       66.94       60.56      1.74 o
   3   1   6        0.81       -0.87      1.04 o
   4   1   6       67.07       51.62      2.15 o
   5   1   6      396.09      402.33      7.09 o
   6   1   6       70.84       58.83      2.75 o
   7   1   6      226.98      220.02      5.41 o
   8   1   6       52.13       42.97      2.88 o
   9   1   6      108.44       95.12      4.19 o
  10   1   6      459.54      440.62      9.38 o
  11   1   6      979.21      910.46     13.34 o
  12   1   6       13.93       11.23      2.78 o
  13   1   6      208.95      193.90      6.31 o
  14   1   6       26.06       25.44      3.35 o
  15   1   6        1.59        0.09      2.79 o
  16   1   6       98.43       95.04      5.15 o
  17   1   6      142.97      147.44      6.33 o
  18   1   6       65.61       79.15      7.34 o
  19   1   6       41.87       46.30      8.77 o
  20   1   6       58.52       61.00      7.54 o
  21   1   6       38.81       42.84      7.33 o
 -26   2   6       32.43       30.53     14.83 o
 -25   2   6        0.44       -5.11      6.13 o
 -24   2   6       32.76       34.95      7.21 o
 -23   2   6        3.60        2.75     11.04 o
 -22   2   6       39.62       45.35     12.74 o
 -21   2   6       22.94       15.10      9.57 o
 -20   2   6       79.38       64.72     12.51 o
 -19   2   6        8.75        6.43      8.75 o
 -18   2   6        6.90       -1.46      4.99 o
 -17   2   6      110.94       95.71      5.08 o
 -16   2   6      486.21      505.79     12.76 o
 -15   2   6      245.85      274.49      9.11 o
 -14   2   6       77.82       85.43      4.01 o
 -13   2   6       15.57       20.06      2.43 o
 -12   2   6       23.72       21.32      3.07 o
 -11   2   6      513.28      522.91     10.32 o
 -10   2   6       12.16       13.46      1.91 o
  -9   2   6      159.44      186.89      3.85 o
  -8   2   6        1.69        3.27      1.22 o
  -7   2   6      140.83      160.21      2.60 o
  -6   2   6      186.06      207.58      3.50 o
  -5   2   6       73.19       58.34      2.13 o
  -4   2   6        2.96       -2.47      2.47 o
  -3   2   6     1898.51     2067.30     16.55 o
  -2   2   6      218.65      188.76      2.62 o
  -1   2   6     1731.13     1786.33     14.72 o
   0   2   6      203.04      171.26      3.11 o
   1   2   6       88.57       93.11      3.16 o
   2   2   6      303.17      321.42      5.54 o
   3   2   6      886.01      975.17      9.86 o
   4   2   6       58.43       86.94      2.73 o
   5   2   6      115.39      103.77      3.01 o
   6   2   6      420.74      396.78      6.09 o
   7   2   6       60.03       56.58      2.56 o
   8   2   6      630.63      648.21      9.32 o
   9   2   6        4.58        4.33      2.06 o
  10   2   6        6.49        7.41      2.14 o
  11   2   6      342.66      309.30      6.98 o
  12   2   6      362.42      369.37      7.87 o
  13   2   6       79.10       90.39      4.48 o
  14   2   6       67.89       67.14      5.85 o
  15   2   6       24.35       15.16      4.43 o
  16   2   6        2.26       -1.02      3.05 o
  17   2   6      127.83      124.56      7.38 o
  18   2   6       46.77       41.65      6.47 o
  19   2   6        0.17       -3.75      3.88 o
  20   2   6       30.04       31.27      6.16 o
  21   2   6       59.99       52.29     14.95 o
 -24   3   6       15.43       16.83      6.82 o
 -23   3   6       37.05       54.41      7.04 o
 -22   3   6        8.19        4.48      5.21 o
 -21   3   6       35.62       50.10      6.50 o
 -20   3   6       79.55       67.52      6.64 o
 -19   3   6        6.42        6.38      5.57 o
 -18   3   6       54.44       45.36      5.51 o
 -17   3   6        6.89        7.46      3.83 o
 -16   3   6      334.87      336.69     10.32 o
 -15   3   6      490.79      479.76      9.85 o
 -14   3   6        1.87       -1.38      1.94 o
 -13   3   6        0.71        3.68      1.77 o
 -12   3   6        3.96        0.63      1.92 o
 -11   3   6       64.17       55.44      2.97 o
 -10   3   6      329.05      331.97      9.05 o
  -9   3   6        7.94        6.03      2.17 o
  -8   3   6      304.66      283.83      5.90 o
  -7   3   6       10.60       11.55      2.61 o
  -6   3   6      120.32      117.87      4.75 o
  -5   3   6       10.75       24.82      4.34 o
  -4   3   6       45.33       74.77      6.56 o
  -3   3   6      670.95      675.10      8.65 o
  -2   3   6       86.51      103.54      4.16 o
  -1   3   6      209.23      188.40      7.18 o
   0   3   6      223.79      210.07      7.57 o
   1   3   6      302.85      272.83      7.46 o
   2   3   6        1.70        1.04      2.31 o
   3   3   6       73.99       69.18      3.97 o
   4   3   6        0.18       -2.43      2.73 o
   5   3   6        5.06        4.28      4.85 o
   6   3   6        0.24        0.55      4.84 o
   7   3   6      377.68      383.91      7.85 o
   8   3   6        3.52        5.76      2.52 o
   9   3   6      125.10      119.16      4.14 o
  10   3   6       13.40       12.97      4.07 o
  11   3   6       14.30       18.54      2.71 o
  12   3   6        7.99        9.17      2.68 o
  13   3   6        7.24       -0.28      2.72 o
  14   3   6        5.35        7.59      4.48 o
  15   3   6       35.26       35.86      5.03 o
  16   3   6       29.42       11.79      5.02 o
  17   3   6       22.38       26.38      8.32 o
  18   3   6       10.50        2.25      3.64 o
  19   3   6        6.39        2.82      3.74 o
 -22   4   6        8.93       15.36     10.11 o
 -21   4   6       27.73       27.71      6.02 o
 -20   4   6       82.47       51.16      6.49 o
 -19   4   6        8.55        1.87      4.58 o
 -18   4   6       16.99       23.01      5.95 o
 -17   4   6      219.91      226.12      9.30 o
 -16   4   6       36.96       29.65      4.67 o
 -15   4   6       11.07        6.02      3.79 o
 -14   4   6       14.97        9.07      3.58 o
 -13   4   6       22.57       34.59      6.87 o
 -12   4   6      219.89      207.61      7.53 o
 -11   4   6       20.82       18.56      3.06 o
 -10   4   6       38.63       41.36      4.25 o
  -9   4   6      220.87      231.23      7.80 o
  -8   4   6        5.81        2.30      2.78 o
  -7   4   6       15.57       18.25      3.11 o
  -6   4   6        2.97        5.24      2.57 o
  -5   4   6      148.88      162.77      6.12 o
  -4   4   6       20.33       14.77      2.19 o
  -3   4   6       23.95       24.42      2.75 o
  -2   4   6      135.49      146.66      5.15 o
  -1   4   6        0.15       -1.38      2.21 o
   0   4   6       80.45       81.67      5.50 o
   1   4   6      248.48      252.58      9.04 o
   2   4   6      176.51      168.59      8.73 o
   3   4   6       11.51       11.19      3.92 o
   4   4   6       51.01       45.17      5.01 o
   5   4   6       55.86       66.93      5.80 o
   6   4   6      404.58      416.79     11.79 o
   7   4   6        2.68       12.25      4.28 o
   8   4   6        6.90        6.92      4.11 o
   9   4   6      119.86      106.10      7.26 o
  10   4   6       12.61       14.35      4.91 o
  11   4   6        4.97        0.03      4.32 o
  12   4   6        9.20       10.90      5.36 o
  13   4   6       24.46       29.92      7.42 o
  14   4   6        2.62       10.26      6.58 o
  15   4   6       17.95       23.22      7.90 o
  16   4   6       54.86       49.97      9.43 o
  17   4   6       22.72       22.36     13.44 o
 -19   5   6       55.82       64.41      9.68 o
 -18   5   6        0.33       -6.25      6.25 o
 -17   5   6        5.95        6.25      8.91 o
 -16   5   6        2.64       -4.41      5.64 o
 -15   5   6        2.02        3.68      5.65 o
 -14   5   6        8.90        3.59      5.84 o
 -13   5   6        0.90        1.57      5.45 o
 -12   5   6        1.20       -1.96      4.92 o
 -11   5   6        0.01       -1.05      4.90 o
 -10   5   6        0.00        2.93      4.42 o
  -9   5   6       23.41       18.93      4.73 o
  -8   5   6       68.56       73.89      6.09 o
  -7   5   6        1.28        1.82      3.76 o
  -6   5   6        0.68        1.79      2.87 o
  -5   5   6       14.33       17.27      3.16 o
  -4   5   6       40.23       48.59      4.52 o
  -3   5   6        0.56       -3.09      3.09 o
  -2   5   6        9.33        6.15      3.48 o
  -1   5   6        3.87        5.38      3.46 o
   0   5   6       21.99       21.37      4.15 o
   1   5   6        3.34        5.03      5.54 o
   2   5   6        0.53        1.08      5.58 o
   4   5   6       31.22       28.82      9.72 o
   5   5   6       24.47        7.17      7.86 o
   6   5   6        3.56       -0.42      5.15 o
   7   5   6        0.93       -0.06      4.29 o
   8   5   6        0.58        0.84      4.67 o
   9   5   6       13.28       12.17      7.18 o
  10   5   6        4.62        6.65      5.18 o
  11   5   6        0.44       -5.40      5.95 o
  12   5   6        0.29        2.52      9.31 o
  13   5   6        0.49       16.77      7.46 o
  14   5   6        0.19        8.98      7.34 o
 -15   6   6        0.24        1.35      6.32 o
 -14   6   6        5.50        3.18      6.46 o
 -13   6   6        4.54        3.01      6.15 o
 -12   6   6        3.64       -2.90      5.61 o
 -11   6   6        0.30       -1.56      5.22 o
 -10   6   6        4.79        3.14      5.20 o
  -9   6   6       33.88       45.39      8.83 o
  -8   6   6        1.39       -6.16      6.31 o
  -7   6   6        5.19        9.22      6.12 o
  -6   6   6        0.06        0.70      5.81 o
  -5   6   6        0.44       -5.31      5.31 o
  -4   6   6       68.28       58.02      7.59 o
  -3   6   6       35.13       34.16      6.70 o
  -2   6   6       67.87       66.93      7.90 o
  -1   6   6       10.93       20.14      6.39 o
   0   6   6        0.23        0.04      5.77 o
   1   6   6        0.15        0.46      6.86 o
   2   6   6       28.65       44.62      8.75 o
   3   6   6        0.36       -0.54      6.93 o
   4   6   6       70.70       82.30     11.19 o
   7   6   6        6.25       -6.89      8.29 o
   8   6   6       13.73       18.01     11.12 o
   9   6   6        7.47        2.90     10.81 o
 -26   1   7      112.93      106.97     16.92 o
 -25   1   7      353.77      349.54     22.95 o
 -24   1   7        0.40        6.98      8.50 o
 -23   1   7      284.62      329.28     25.33 o
 -22   1   7      134.35      127.87     11.09 o
 -21   1   7       13.81       10.10     11.29 o
 -20   1   7      358.58      365.98     17.12 o
 -19   1   7        0.17       -3.20      3.20 o
 -18   1   7       43.62       39.86      3.85 o
 -17   1   7      566.57      580.06     10.40 o
 -16   1   7       54.76       41.63      4.38 o
 -15   1   7      354.57      361.27      7.58 o
 -14   1   7      456.16      465.09      8.33 o
 -13   1   7        1.09        1.38      1.82 o
 -12   1   7      416.09      451.88      7.19 o
 -11   1   7      933.17      948.55     11.12 o
 -10   1   7     2049.70     2288.72     21.15 o
  -9   1   7      106.78      106.46      3.76 o
  -8   1   7      776.09      886.56     12.55 o
  -7   1   7     1180.99     1297.62     14.62 o
  -6   1   7     1433.80     1588.79     16.92 o
  -5   1   7      834.78      773.29      7.86 o
  -4   1   7      442.69      477.57      7.33 o
  -3   1   7       32.35       24.23      2.21 o
  -2   1   7     1030.49     1016.75      9.08 o
  -1   1   7      515.05      515.88      5.21 o
   0   1   7       12.80       14.91      1.26 o
   1   1   7     1057.19     1147.82      9.51 o
   2   1   7      243.84      213.09      4.35 o
   3   1   7        9.97       10.30      1.51 o
   4   1   7       15.60        8.12      1.67 o
   5   1   7       19.61        4.18      1.68 o
   6   1   7        3.37        4.33      1.81 o
   7   1   7        6.98        8.91      2.30 o
   8   1   7      517.70      466.78      8.43 o
   9   1   7        2.11       -1.24      2.45 o
  10   1   7        6.10        2.75      4.17 o
  11   1   7      376.42      357.96      8.35 o
  12   1   7      214.85      223.07      6.13 o
  13   1   7       22.84       23.10      3.08 o
  14   1   7        2.71       -1.54      2.68 o
  15   1   7       66.69       64.78      4.58 o
  16   1   7        4.91       -1.31      3.20 o
  17   1   7        3.18        7.62      5.28 o
  18   1   7       10.28        6.12      5.59 o
  19   1   7        2.91        3.43      4.81 o
  20   1   7       31.12       32.19      6.29 o
 -26   2   7        7.33        6.53      6.66 o
 -25   2   7       17.94       29.16      7.19 o
 -24   2   7      135.07      149.38     18.82 o
 -23   2   7        8.93       12.86     11.15 o
 -22   2   7       71.69       76.92     14.25 o
 -21   2   7       50.12       30.60     11.35 o
 -20   2   7       22.14        8.60      9.84 o
 -19   2   7       32.13       26.45     10.22 o
 -18   2   7       75.34       49.27      6.88 o
 -17   2   7       23.67       16.90      3.59 o
 -16   2   7      937.40      964.53     15.36 o
 -15   2   7        0.07       -2.41      2.41 o
 -14   2   7      605.58      642.35     10.33 o
 -13   2   7      324.45      309.29      6.77 o
 -12   2   7       22.01       32.81      2.43 o
 -11   2   7      554.84      539.02      9.68 o
 -10   2   7        4.04        0.63      1.27 o
  -9   2   7     1159.69     1100.99     14.45 o
  -8   2   7      577.21      555.50      7.54 o
  -7   2   7      143.16       98.99      3.62 o
  -6   2   7       12.89        2.39      1.50 o
  -5   2   7        0.04        2.19      1.34 o
  -4   2   7      695.56      681.16      8.20 o
  -3   2   7        1.33       -1.30      2.63 o
  -2   2   7      140.19       98.13      3.40 o
  -1   2   7     4802.84     4656.19     35.06 o
   0   2   7      119.95       73.56      3.41 o
   1   2   7      107.14      118.27      3.76 o
   2   2   7       41.74       37.41      2.90 o
   3   2   7       45.19       27.57      2.96 o
   4   2   7     1141.77     1151.67     14.43 o
   5   2   7      108.92      107.33      3.11 o
   6   2   7      566.69      523.68      6.92 o
   7   2   7       43.88       37.98      2.41 o
   8   2   7        1.56        1.53      1.77 o
   9   2   7       12.99       14.03      2.33 o
  10   2   7        4.85        2.07      2.19 o
  11   2   7      103.84       92.29      4.39 o
  12   2   7        7.34        9.99      2.59 o
  13   2   7      133.31      145.62      6.13 o
  14   2   7      185.51      197.35      6.67 o
  15   2   7       50.01       43.49      4.80 o
  16   2   7       10.06        7.57      3.80 o
  17   2   7        8.00        8.71      3.42 o
  18   2   7       16.31       22.85      5.44 o
  19   2   7       56.79       56.36      6.60 o
  20   2   7        2.08        8.23      6.89 o
 -24   3   7        0.01        8.20      6.08 o
 -23   3   7       72.22       57.48      7.12 o
 -22   3   7        2.86        0.27      4.98 o
 -21   3   7        8.23       -2.04      5.17 o
 -20   3   7       23.62       28.59      5.26 o
 -19   3   7        2.36        1.11      4.13 o
 -18   3   7      365.03      361.74     11.38 o
 -17   3   7      118.11      108.75      6.62 o
 -16   3   7       13.25       12.43      4.02 o
 -15   3   7      135.85      136.71      6.54 o
 -14   3   7        0.05       -1.90      1.90 o
 -13   3   7       37.00       30.07      2.32 o
 -12   3   7       18.30       15.68      2.42 o
 -11   3   7       58.30       51.00      2.97 o
 -10   3   7      990.19      989.40     13.54 o
  -9   3   7       11.26       15.27      2.24 o
  -8   3   7      805.16      807.51     13.81 o
  -7   3   7        2.05        0.93      2.25 o
  -6   3   7        1.77        2.25      2.19 o
  -5   3   7      146.32      137.13      4.91 o
  -4   3   7      270.38      268.94      6.19 o
  -3   3   7      197.45      218.75      4.12 o
  -2   3   7      457.12      450.23      8.38 o
  -1   3   7        9.01        4.89      4.03 o
   0   3   7      934.32      944.30     16.00 o
   1   3   7      476.43      530.88      9.99 o
   2   3   7      312.61      322.08      7.94 o
   3   3   7       17.25       19.82      3.15 o
   4   3   7       15.98       11.17      3.11 o
   5   3   7     1167.94     1193.57     25.79 o
   6   3   7       40.70       36.76      2.96 o
   7   3   7      135.91      133.32      3.21 o
   8   3   7      118.64      100.03      4.59 o
   9   3   7        7.21        4.08      2.21 o
  10   3   7        0.11       -1.46      1.93 o
  11   3   7       41.76       47.48      4.26 o
  12   3   7        0.56       -2.55      2.55 o
  13   3   7       35.95       47.65      5.46 o
  14   3   7       56.44       44.94      4.73 o
  15   3   7      113.35      111.41      6.30 o
  16   3   7        7.29       10.26      3.68 o
  17   3   7        0.66        4.43      4.86 o
  18   3   7        9.71        8.18      3.95 o
 -22   4   7       26.72       28.88     10.52 o
 -21   4   7        4.84       -1.39      7.14 o
 -20   4   7       32.96       31.51      7.92 o
 -19   4   7        2.84        1.20      4.24 o
 -18   4   7        7.57        7.48      4.34 o
 -17   4   7       20.00       23.19      5.45 o
 -16   4   7       24.45       29.83      4.72 o
 -15   4   7       48.13       48.37      4.94 o
 -14   4   7       22.04       21.04      4.06 o
 -13   4   7      157.85      133.41     10.16 o
 -12   4   7      105.68      100.14      5.43 o
 -11   4   7      198.10      177.21      9.15 o
 -10   4   7       21.73       26.44      4.10 o
  -9   4   7      408.98      427.79     10.30 o
  -8   4   7      245.18      250.53      7.75 o
  -7   4   7      261.59      236.65      7.28 o
  -6   4   7       11.99        9.57      3.41 o
  -5   4   7      106.40      107.34      4.76 o
  -4   4   7        3.50        2.44      1.88 o
  -3   4   7       58.36       48.63      3.43 o
  -2   4   7       85.91       86.24      4.32 o
  -1   4   7      184.82      176.52      6.14 o
   0   4   7       55.71       64.31      5.38 o
   1   4   7      300.90      301.47     10.62 o
   2   4   7       45.29       35.99      4.90 o
   3   4   7       20.90       17.40      3.56 o
   4   4   7      213.43      207.18      9.49 o
   5   4   7        9.75        9.17      6.12 o
   6   4   7      142.37      164.29      8.25 o
   7   4   7       27.40       16.28      5.85 o
   8   4   7       22.22       33.71      6.61 o
   9   4   7        2.04        1.08      5.15 o
  10   4   7      120.05      132.61     10.34 o
  11   4   7        2.17        5.46      5.87 o
  12   4   7       83.08       97.16     10.36 o
  13   4   7        1.15       -0.10     20.00 o
  14   4   7       55.94       48.02      7.56 o
  15   4   7       23.96       31.14      7.10 o
  16   4   7       13.42        8.70      6.34 o
 -19   5   7       64.77       78.78      9.87 o
 -18   5   7       32.50       34.91      7.94 o
 -17   5   7        9.93       15.69      6.95 o
 -16   5   7        6.90        4.38      7.17 o
 -15   5   7       13.42        8.16      5.94 o
 -14   5   7      137.43      151.60     13.05 o
 -13   5   7      160.69      160.52     11.81 o
 -12   5   7        3.92        4.21      5.04 o
 -11   5   7       27.57       44.06      6.03 o
 -10   5   7        5.80        4.21      4.57 o
  -9   5   7        7.25        4.24      4.40 o
  -8   5   7       12.23       11.87      4.32 o
  -7   5   7       51.39       50.94      7.75 o
  -6   5   7      135.58      146.01     12.39 o
  -5   5   7        6.10       -2.75      5.42 o
  -4   5   7      140.06      147.44     11.08 o
  -3   5   7      105.26       91.40      8.71 o
  -2   5   7       10.17       12.97      5.77 o
  -1   5   7      103.25       97.17      8.99 o
   0   5   7       13.67        7.24      6.00 o
   1   5   7      203.51      225.37     14.25 o
   2   5   7       64.73       63.17      8.87 o
   3   5   7       48.92       54.07      8.91 o
   4   5   7       16.57       21.92      7.82 o
   5   5   7       13.17        3.06      5.42 o
   6   5   7        1.18        2.24      4.68 o
   7   5   7       15.32       20.22      5.58 o
   8   5   7       32.52       44.80      7.91 o
   9   5   7       14.52       17.15      7.24 o
  10   5   7        0.14       -1.92      6.41 o
  11   5   7       14.72       14.03      7.31 o
  12   5   7        1.56       -6.26      6.26 o
  13   5   7        8.55        8.26      6.27 o
 -14   6   7       10.80       24.17     10.46 o
 -13   6   7        3.71       -0.54      9.76 o
 -12   6   7       15.35       11.70      9.30 o
 -11   6   7        8.96        8.48      8.91 o
 -10   6   7        0.17        1.43      7.78 o
  -9   6   7       22.74       18.01      8.25 o
  -8   6   7        4.49        1.20      7.17 o
  -7   6   7        0.20        2.21      6.62 o
  -6   6   7       62.79       60.34      8.79 o
  -5   6   7       24.27       28.62      7.20 o
  -4   6   7        5.67        3.10      6.08 o
  -3   6   7       21.42        8.91      6.66 o
  -2   6   7        0.23       -2.17      6.08 o
  -1   6   7        0.20        1.55      6.55 o
   0   6   7       61.77       71.50      9.84 o
   1   6   7        4.71        5.27      7.40 o
   2   6   7       30.27       38.96      9.45 o
   3   6   7       45.14       69.21     11.39 o
   4   6   7       17.33       10.30      8.60 o
   5   6   7        7.29        9.10      9.64 o
   6   6   7        2.61       -8.44      8.44 o
   7   6   7        6.17        9.99      9.91 o
   8   6   7        9.28       19.27      8.21 o
 -25   0   8       23.81       19.79     11.62 o
 -24   0   8      387.86      434.77     19.37 o
 -23   0   8      772.49      834.24     25.67 o
 -22   0   8       36.50       51.28     12.35 o
 -21   0   8      310.53      376.75     17.85 o
 -20   0   8      959.18     1040.87     25.38 o
 -19   0   8      674.71      694.94     19.44 o
 -18   0   8      438.95      507.90     35.55 o
 -17   0   8      771.73      797.90     20.09 o
 -16   0   8        9.54        6.22      4.26 o
 -15   0   8     2356.86     2482.04     42.12 o
 -14   0   8      792.64      808.26     18.81 o
 -13   0   8      570.37      593.62     15.12 o
 -12   0   8     1268.28     1265.87     24.13 o
 -11   0   8       12.71       13.31      3.49 o
 -10   0   8     5221.96     5823.24    113.12 o
  -9   0   8       30.22       27.10      3.08 o
  -8   0   8     1076.19     1110.09     21.11 o
  -7   0   8     8340.22     9382.72    131.89 o
  -6   0   8     1315.43     1397.83     20.11 o
  -5   0   8     8394.16     9197.86    102.71 o
  -4   0   8     8205.37     8917.85    138.22 o
  -3   0   8      596.77      564.28     18.24 o
  -2   0   8       60.28       55.31      2.54 o
  -1   0   8      528.68      543.14     10.40 o
   0   0   8     3046.21     2931.70     30.79 o
   1   0   8     1380.70     1322.40     14.33 o
   2   0   8       41.53       38.45      2.48 o
   3   0   8     1743.36     1752.82     22.54 o
   4   0   8      229.69      180.24      5.28 o
   5   0   8      184.68      245.66      6.27 o
   6   0   8     1109.43     1113.56     21.75 o
   7   0   8       19.91       20.67      4.34 o
   8   0   8      578.48      525.56     14.50 o
   9   0   8      189.14      177.83      9.34 o
  10   0   8      664.67      653.64     17.43 o
  11   0   8      108.31      104.21      7.73 o
  12   0   8      385.12      373.23     13.87 o
  13   0   8      119.12      100.29      8.25 o
  14   0   8        5.86        5.50      5.42 o
  15   0   8      157.64      170.12     10.90 o
  16   0   8       32.05       28.91     20.76 o
  17   0   8        8.09        7.44      7.61 o
  18   0   8      184.49      188.26     12.79 o
  19   0   8       11.07        6.97     10.07 o
  20   0   8        7.78        8.75     10.88 o
 -27   1   8        5.41        3.45     11.50 o
 -26   1   8        1.21        3.42      8.32 o
 -25   1   8        0.67       -1.69      9.78 o
 -24   1   8        3.96        3.37     10.88 o
 -23   1   8       49.09       36.06     12.70 o
 -22   1   8      177.31      184.80     12.69 o
 -21   1   8      282.95      321.73     20.68 o
 -20   1   8       17.53       11.48      5.23 o
 -19   1   8      133.90      145.29      6.75 o
 -18   1   8      153.35      158.45      5.91 o
 -17   1   8      125.36      102.69      4.85 o
 -16   1   8     1597.98     1638.07     19.64 o
 -15   1   8      274.98      293.98      6.99 o
 -14   1   8     1015.67     1018.57     13.56 o
 -13   1   8       53.24       36.54      2.61 o
 -12   1   8      620.65      635.56      9.94 o
 -11   1   8      418.90      395.55      7.42 o
 -10   1   8      267.99      303.50      6.27 o
  -9   1   8        2.08       11.81      2.35 o
  -8   1   8      915.42      913.13     13.11 o
  -7   1   8      183.16      157.97      5.24 o
  -6   1   8     1182.20     1081.36     11.20 o
  -5   1   8     1172.54     1304.36     17.43 o
  -4   1   8      604.89      539.75      8.31 o
  -3   1   8       79.32       93.40      2.75 o
  -2   1   8        8.27        8.36      1.28 o
  -1   1   8      645.92      675.08      6.87 o
   0   1   8        2.86        4.54      1.31 o
   1   1   8      450.06      459.23      5.30 o
   2   1   8      691.48      692.98     10.02 o
   3   1   8      143.15      154.30      3.58 o
   4   1   8      258.82      275.83      5.44 o
   5   1   8        0.31       -1.60      1.60 o
   6   1   8       16.34       21.34      2.46 o
   7   1   8     1456.54     1405.84     16.71 o
   8   1   8        1.62        0.28      2.55 o
   9   1   8      527.90      499.09      9.31 o
  10   1   8        4.18        5.00      2.77 o
  11   1   8       64.35       63.08      4.28 o
  12   1   8        9.64        6.03      2.74 o
  13   1   8        4.66        3.00      2.55 o
  14   1   8        5.63        1.74      2.68 o
  15   1   8        3.72       -2.78      2.78 o
  16   1   8       47.90       47.38      7.24 o
  17   1   8       98.81       95.38      7.03 o
  18   1   8       12.20       13.01      5.19 o
  19   1   8       10.78       12.84      6.27 o
  20   1   8        1.71        1.70      5.38 o
 -26   2   8       25.00       30.52     14.99 o
 -25   2   8        0.65       -2.48     12.08 o
 -24   2   8       48.44       40.98     13.79 o
 -23   2   8        0.93        3.49     10.57 o
 -22   2   8       26.88       19.95     11.35 o
 -21   2   8        0.03       -9.37      9.37 o
 -20   2   8        9.83       -2.36      8.95 o
 -19   2   8       26.39       10.15      9.41 o
 -18   2   8      328.39      357.15     14.48 o
 -17   2   8       25.40       19.39      4.39 o
 -16   2   8      272.01      285.42      8.15 o
 -15   2   8       27.73       23.94      3.00 o
 -14   2   8      211.99      188.58      5.98 o
 -13   2   8       13.87        7.48      1.89 o
 -12   2   8        0.33       -1.63      1.63 o
 -11   2   8      123.89      126.61      3.88 o
 -10   2   8      112.81      113.13      4.40 o
  -9   2   8      264.66      268.98      6.64 o
  -8   2   8      311.62      329.84      7.97 o
  -7   2   8      130.67       94.75      4.29 o
  -6   2   8      323.98      286.91     11.01 o
  -5   2   8      319.18      303.55      5.76 o
  -4   2   8        8.74       -3.40      3.40 o
  -3   2   8     1471.07     1384.05     15.27 o
  -2   2   8     2659.55     2725.91     30.80 o
  -1   2   8      246.30      299.57     10.34 o
   0   2   8      287.45      287.40      8.22 o
   1   2   8        7.52        0.81      1.49 o
   2   2   8      169.53      147.92      5.69 o
   3   2   8       49.26       48.86      3.24 o
   4   2   8      294.19      289.59      5.31 o
   5   2   8       99.92       83.64      3.25 o
   6   2   8       98.62       90.90      3.58 o
   7   2   8       55.81       61.22      2.83 o
   8   2   8      499.75      492.47      7.48 o
   9   2   8      223.65      214.68      5.46 o
  10   2   8        3.15       -0.76      2.15 o
  11   2   8        0.69       -2.01      2.24 o
  12   2   8       66.30       58.47      4.93 o
  13   2   8       29.55       30.46      6.43 o
  14   2   8        8.77        9.03      3.28 o
  15   2   8        0.11       -3.30      3.30 o
  16   2   8        5.88        5.43      3.38 o
  17   2   8       13.70        5.52      3.75 o
  18   2   8       26.78       31.90      6.07 o
  19   2   8       10.92       10.35      7.02 o
 -24   3   8        8.33        7.14      7.90 o
 -23   3   8        9.41       16.10      9.72 o
 -22   3   8        0.18       -2.54      4.69 o
 -21   3   8        0.22        1.17      4.55 o
 -20   3   8        0.46       -0.65      4.15 o
 -19   3   8       28.68       20.94      4.85 o
 -18   3   8       19.45       23.47      4.76 o
 -17   3   8      131.22      152.62      7.32 o
 -16   3   8        6.28        4.50      3.52 o
 -15   3   8       14.81       18.65      7.07 o
 -14   3   8       79.55       65.26      3.98 o
 -13   3   8      178.29      188.43      5.61 o
 -12   3   8        4.18        5.45      2.65 o
 -11   3   8       34.79       22.31      6.73 o
 -10   3   8       10.77        3.20      3.45 o
  -9   3   8      407.31      398.24      9.75 o
  -8   3   8        6.77        7.32      2.87 o
  -7   3   8        3.79        5.97      2.57 o
  -6   3   8      290.92      280.38      7.13 o
  -5   3   8      225.88      211.25      6.28 o
  -4   3   8       94.57      113.18      7.60 o
  -3   3   8       28.94       22.82      4.27 o
  -2   3   8      648.99      647.46     15.65 o
  -1   3   8        4.72       -2.40      3.23 o
   0   3   8       13.85       20.99      3.52 o
   1   3   8       17.07       13.04      3.46 o
   2   3   8        0.68       -2.57      2.57 o
   3   3   8      193.69      230.78      7.52 o
   4   3   8       48.13       36.28      3.56 o
   5   3   8      222.21      217.57      9.33 o
   6   3   8      232.19      241.72      7.13 o
   7   3   8      135.98      116.94      4.11 o
   8   3   8        0.36       -1.49      1.65 o
   9   3   8        4.58        3.44      1.99 o
  10   3   8       48.42       53.58      3.98 o
  11   3   8       49.18       43.07      6.22 o
  12   3   8       19.30        9.78      4.48 o
  13   3   8      135.07      134.89      6.50 o
  14   3   8        3.09       -5.33      6.27 o
  15   3   8        4.70       -1.30      3.25 o
  16   3   8        0.15       -3.51      3.51 o
  17   3   8        1.82       -5.25      5.25 o
 -22   4   8        4.06       14.12      8.04 o
 -21   4   8        0.92       -2.40      6.86 o
 -20   4   8       11.62        6.66      6.57 o
 -19   4   8       11.82        6.30      6.51 o
 -18   4   8        0.80       -5.21      5.21 o
 -17   4   8      147.52      131.76      9.90 o
 -16   4   8      260.47      251.77      9.11 o
 -15   4   8      136.36      157.17      7.83 o
 -14   4   8       44.52       39.64      4.46 o
 -13   4   8       93.01       87.25      5.20 o
 -12   4   8      312.38      302.06     17.56 o
 -11   4   8      378.76      394.29     12.92 o
 -10   4   8      195.81      198.03      9.39 o
  -9   4   8       73.27       81.58      5.10 o
  -8   4   8        1.23        6.33      3.65 o
  -7   4   8      124.34      135.55      6.02 o
  -6   4   8       21.32       20.61      3.20 o
  -5   4   8       59.22       65.76      5.43 o
  -4   4   8      182.14      184.35      5.58 o
  -3   4   8       36.11       35.61      3.72 o
  -2   4   8       13.25        9.20      2.78 o
  -1   4   8      102.46       88.59      4.76 o
   0   4   8       95.00       74.30      6.17 o
   1   4   8       58.74       70.96      6.23 o
   2   4   8        2.59        0.75      3.58 o
   3   4   8       27.05       25.66      4.72 o
   4   4   8       64.64       73.56      6.06 o
   5   4   8        2.93        3.72      4.07 o
   6   4   8       20.74       23.53      5.04 o
   7   4   8       45.76       50.87      5.86 o
   8   4   8       30.74       38.54      5.73 o
   9   4   8        5.58        3.14      4.81 o
  10   4   8       13.18        6.89      5.09 o
  11   4   8       28.14       21.68      6.04 o
  12   4   8       28.56       34.20     10.33 o
  13   4   8       11.53       19.70      6.44 o
  14   4   8        5.65        1.09      6.04 o
  15   4   8        0.08       -5.71      6.99 o
 -19   5   8       12.70        4.98      7.08 o
 -18   5   8        2.82        1.20      6.32 o
 -17   5   8       31.77       23.31      7.07 o
 -16   5   8       11.81        4.98      6.15 o
 -15   5   8        4.09       -0.20      5.88 o
 -14   5   8       29.97       32.79      6.60 o
 -13   5   8       22.56       27.56      6.34 o
 -12   5   8        0.71        0.27      4.94 o
 -11   5   8        6.59        5.18      4.95 o
 -10   5   8        8.84        6.96      4.69 o
  -9   5   8        4.54       -3.87      4.13 o
  -8   5   8       19.97       25.75      4.84 o
  -7   5   8       11.20        4.60      6.04 o
  -6   5   8        0.04       -2.79      8.00 o
  -5   5   8       23.90       22.73      6.93 o
  -4   5   8       24.23       26.84      7.17 o
  -3   5   8        0.44       -5.42      5.42 o
  -2   5   8        4.93        3.37      6.04 o
  -1   5   8        1.33       -5.34      5.81 o
   0   5   8       17.10       23.59      7.44 o
   1   5   8        9.19        2.71      6.74 o
   2   5   8       43.68       49.69      9.14 o
   3   5   8       10.24        3.18      6.97 o
   4   5   8       72.07       84.20     11.50 o
   5   5   8       23.23       30.18      5.72 o
   6   5   8        0.41       -1.77      6.47 o
   7   5   8        0.30        0.04      5.28 o
   8   5   8        9.24        3.13      5.35 o
   9   5   8       35.24       29.32      6.43 o
  10   5   8       22.57       22.67      6.59 o
  11   5   8        3.95        1.29      6.07 o
  12   5   8        0.82       -7.29      7.29 o
 -14   6   8        3.46        6.51      9.80 o
 -13   6   8        0.00        0.08      9.41 o
 -12   6   8        0.01        4.14      8.99 o
 -11   6   8        6.90       -3.56      8.64 o
 -10   6   8        8.34        3.02      8.33 o
  -9   6   8       23.01       28.47      9.18 o
  -8   6   8       31.90       20.41      8.21 o
  -7   6   8        7.22        8.75      7.67 o
  -6   6   8        5.32       -4.22      6.89 o
  -5   6   8       30.04       23.59      7.98 o
  -4   6   8       13.21        5.07      6.82 o
  -3   6   8       50.99       54.42      8.87 o
  -2   6   8        1.41       11.15      7.40 o
  -1   6   8       35.27       34.47      8.99 o
   0   6   8        2.33       -7.05      7.05 o
   1   6   8       26.44       35.59      9.68 o
   2   6   8        1.56        9.99      8.83 o
   3   6   8       18.68       27.54     10.11 o
   4   6   8       11.87        4.73      9.14 o
   5   6   8       29.29       28.85     10.96 o
   6   6   8        2.58        1.36     10.50 o
   7   6   8       30.06       27.89     12.24 o
 -26   1   9       17.16       20.63      8.78 o
 -25   1   9       13.43        5.34     10.61 o
 -24   1   9       23.73       28.12     11.43 o
 -23   1   9        7.85       -3.91      9.99 o
 -22   1   9      240.71      238.03     21.84 o
 -21   1   9      137.74      143.78      9.03 o
 -20   1   9        0.15       -2.21      4.11 o
 -19   1   9       25.17       17.30      4.44 o
 -18   1   9       24.70       25.47      3.28 o
 -17   1   9      886.51      903.39     13.59 o
 -16   1   9      715.30      749.61     13.52 o
 -15   1   9       64.83       70.76      4.43 o
 -14   1   9       53.43       41.88      3.71 o
 -13   1   9      347.07      334.26      7.98 o
 -12   1   9      576.59      607.65      9.88 o
 -11   1   9        9.39        2.90      2.12 o
 -10   1   9      495.81      483.52      9.42 o
  -9   1   9       14.26       10.73      2.46 o
  -8   1   9       42.65       49.76      2.56 o
  -7   1   9       86.53       96.47      2.93 o
  -6   1   9       67.78       83.78      3.79 o
  -5   1   9     1704.39     1763.17     21.78 o
  -4   1   9     2655.56     2701.98     30.47 o
  -3   1   9     1256.60     1395.26     15.44 o
  -2   1   9     1389.13     1393.46     12.82 o
  -1   1   9      641.20      591.66      7.13 o
   0   1   9       96.06      108.49      4.00 o
   1   1   9      254.52      258.77      4.64 o
   2   1   9       17.78       12.83      1.86 o
   3   1   9      922.21      908.08      9.75 o
   4   1   9      329.16      313.99      6.13 o
   5   1   9      210.54      229.77      5.91 o
   6   1   9      812.37      761.24     11.22 o
   7   1   9        7.18        7.81      2.70 o
   8   1   9      176.98      166.17      5.94 o
   9   1   9        4.29        1.83      2.78 o
  10   1   9       22.59       18.79      3.37 o
  11   1   9      216.06      238.23      7.22 o
  12   1   9        2.39        1.31      3.22 o
  13   1   9       10.18        8.80      3.00 o
  14   1   9        3.49        2.05      2.97 o
  15   1   9       51.46       33.81      7.57 o
  16   1   9        3.35       -3.96      4.48 o
  17   1   9        6.21        6.25      5.00 o
  18   1   9       19.86       13.59      5.43 o
  19   1   9        3.94        6.92      5.70 o
 -26   2   9       59.42       79.59     17.58 o
 -25   2   9       44.78       49.23     15.26 o
 -24   2   9        4.91        4.69     11.62 o
 -23   2   9       14.74        5.23     10.53 o
 -22   2   9       29.76       14.79     11.35 o
 -21   2   9       71.07       83.46     14.52 o
 -20   2   9        4.00       11.81      9.76 o
 -19   2   9      247.94      253.45     20.99 o
 -18   2   9      106.92      102.21     13.71 o
 -17   2   9      211.15      211.98      9.36 o
 -16   2   9       10.11        0.12      2.64 o
 -15   2   9       10.44       -0.04      2.34 o
 -14   2   9      731.80      702.78     10.14 o
 -13   2   9      370.95      375.95      7.40 o
 -12   2   9        4.01       -2.45      2.45 o
 -11   2   9      436.24      416.77      8.70 o
 -10   2   9      237.47      215.82      4.56 o
  -9   2   9      211.55      177.68      5.56 o
  -8   2   9        1.20       -1.62      1.86 o
  -7   2   9      144.06      129.21      5.51 o
  -6   2   9      558.53      483.48     10.15 o
  -5   2   9      499.06      515.56     10.47 o
  -4   2   9      278.61      256.85      7.52 o
  -3   2   9     2280.26     2257.24     29.75 o
  -2   2   9      865.90      965.50     11.72 o
  -1   2   9      510.98      509.67      8.84 o
   0   2   9        0.98        3.33      2.40 o
   1   2   9        1.75       -0.14      2.52 o
   2   2   9      346.74      387.94      8.63 o
   3   2   9      207.37      201.47      8.47 o
   4   2   9      329.65      364.10      8.67 o
   5   2   9      597.76      601.74      8.68 o
   6   2   9       62.82       67.98      3.38 o
   7   2   9       55.29       58.09      5.15 o
   8   2   9      223.93      215.58      5.49 o
   9   2   9        0.66       -0.53      2.12 o
  10   2   9      118.42      114.97      7.32 o
  11   2   9        7.36        2.47      2.76 o
  12   2   9      326.69      357.37      8.54 o
  13   2   9       25.17       23.67      4.02 o
  14   2   9       34.22       26.15      3.88 o
  15   2   9       15.80        7.51      3.40 o
  16   2   9        0.73       -3.03      3.72 o
  17   2   9       16.15       12.42      4.65 o
  18   2   9        0.30       -6.22      6.22 o
 -24   3   9       14.52        3.77      7.44 o
 -23   3   9        3.49       -1.78      7.37 o
 -22   3   9        0.14       -7.53      7.53 o
 -21   3   9       17.44       11.37      6.02 o
 -20   3   9       43.01       51.20     10.22 o
 -19   3   9       38.42       51.04     13.36 o
 -18   3   9       93.33      106.89      8.35 o
 -17   3   9       91.03       97.38     12.30 o
 -16   3   9       93.26       81.78      9.45 o
 -15   3   9      263.21      296.86     13.90 o
 -14   3   9       51.81       59.14      8.06 o
 -13   3   9        2.51       -1.93      2.52 o
 -12   3   9      745.95      744.29     10.69 o
 -11   3   9      169.36      157.33     10.11 o
 -10   3   9     2586.72     2518.87     43.89 o
  -9   3   9      102.70      119.59     11.17 o
  -8   3   9       95.45       94.00      5.23 o
  -7   3   9       85.39       86.61      4.82 o
  -6   3   9      200.86      197.51      6.23 o
  -5   3   9      108.88       95.01      4.24 o
  -4   3   9      264.89      289.35     11.12 o
  -3   3   9        4.45       -1.00      3.98 o
  -2   3   9      666.32      651.65     16.58 o
  -1   3   9       21.61       13.47      4.46 o
   0   3   9      294.27      291.09      9.36 o
   1   3   9       18.95       13.35      3.76 o
   2   3   9       23.03       13.93      2.42 o
   3   3   9      343.73      337.44      5.60 o
   4   3   9       79.42       83.69      3.17 o
   5   3   9      161.89      154.66      4.37 o
   6   3   9        3.21       -2.35      2.51 o
   7   3   9       35.52       29.36      3.04 o
   8   3   9       44.98       38.29      3.83 o
   9   3   9       20.88       22.01      3.22 o
  10   3   9        4.88        5.83      4.41 o
  11   3   9       91.62       80.03      5.12 o
  12   3   9        0.79       -2.97      3.18 o
  13   3   9      101.38      110.49      6.27 o
  14   3   9        0.60        0.34      3.26 o
  15   3   9        0.39       -3.13      3.13 o
  16   3   9        6.07        5.61      4.34 o
 -22   4   9        2.53       -0.51      7.03 o
 -21   4   9       66.10       73.02      9.74 o
 -20   4   9       15.07       21.74      7.54 o
 -19   4   9        2.17        5.77      6.16 o
 -18   4   9        2.11       -5.58      5.58 o
 -17   4   9       26.10       20.89      6.95 o
 -16   4   9        1.36       -4.96      5.50 o
 -15   4   9      173.20      181.01     10.83 o
 -14   4   9      192.24      202.99     11.24 o
 -13   4   9        9.11       21.04      5.51 o
 -12   4   9      171.96      170.22      9.82 o
 -11   4   9      139.41      138.34      8.19 o
 -10   4   9       15.33       18.67      8.62 o
  -9   4   9      363.12      367.63     11.56 o
  -8   4   9       77.58       88.05      9.66 o
  -7   4   9      134.43      129.76     16.60 o
  -6   4   9      127.27      142.61      5.76 o
  -5   4   9      221.90      219.64      6.16 o
  -4   4   9      171.27      152.54     13.42 o
  -3   4   9       94.14      105.06      7.29 o
  -2   4   9        5.07        4.36      2.65 o
  -1   4   9      272.86      274.34      8.60 o
   0   4   9      156.43      161.08     13.56 o
   1   4   9      390.58      384.90     18.86 o
   2   4   9        3.87       11.97      5.08 o
   3   4   9        8.82       19.17      5.54 o
   4   4   9       65.45       61.58      6.00 o
   5   4   9       17.58       17.64      4.82 o
   6   4   9      243.33      257.23     10.48 o
   7   4   9       42.51       41.40      6.20 o
   8   4   9       39.48       66.31      7.18 o
   9   4   9        9.70       14.57      5.61 o
  10   4   9       26.12       18.49      6.67 o
  11   4   9        1.72       -1.28      7.57 o
  12   4   9       84.84       77.38      8.07 o
  13   4   9        0.07       -5.41      5.41 o
  14   4   9       42.17       66.26     10.22 o
 -19   5   9        0.51        1.42      7.47 o
 -18   5   9        3.30        2.34      6.68 o
 -17   5   9        9.48        7.53      6.44 o
 -16   5   9       22.95       32.20     16.23 o
 -15   5   9        0.60        6.53      5.81 o
 -14   5   9      163.40      169.85     10.76 o
 -13   5   9      154.88      171.38     10.54 o
 -12   5   9       37.40       31.58     10.53 o
 -11   5   9       32.69       31.98      5.82 o
 -10   5   9        8.81       12.44      5.01 o
  -9   5   9       74.51       68.56      6.66 o
  -8   5   9      290.79      298.18     17.97 o
  -7   5   9        0.71       -4.92      6.86 o
  -6   5   9      109.01      121.77     11.35 o
  -5   5   9       30.69       38.38      8.44 o
  -4   5   9       14.28       12.97      7.13 o
  -3   5   9        4.19       -6.00      6.00 o
  -2   5   9       16.83       23.47      7.98 o
  -1   5   9      109.86      122.12     11.66 o
   0   5   9       43.99       63.17     10.03 o
   1   5   9       57.11       59.80     10.19 o
   2   5   9       96.58       95.70     11.81 o
   3   5   9        0.53       -6.31      7.51 o
   4   5   9        1.42       -2.01      7.36 o
   5   5   9       71.05       82.35      9.10 o
   6   5   9        3.79       -3.07      5.05 o
   7   5   9       97.14      123.26      8.96 o
   8   5   9        0.45       -2.57      5.51 o
   9   5   9       46.94       50.25      7.64 o
  10   5   9       12.12       14.62      6.36 o
  11   5   9       44.86       43.95      8.05 o
 -13   6   9        0.49        3.02      9.68 o
 -12   6   9        4.73       -2.40      9.45 o
 -11   6   9        0.37       -2.83      8.52 o
 -10   6   9       26.97       25.68      9.53 o
  -9   6   9       72.10       85.13     11.50 o
  -8   6   9        1.60        0.89      8.06 o
  -7   6   9       29.00       28.58      8.99 o
  -6   6   9        0.77        6.70      7.86 o
  -5   6   9        1.05       -4.30      7.44 o
  -4   6   9        9.99       10.07      7.94 o
  -3   6   9       16.50        8.87      8.40 o
  -2   6   9       10.46        8.48      8.09 o
  -1   6   9        9.44       14.91      8.68 o
   0   6   9       34.09       25.76      9.91 o
   1   6   9       22.98       41.67     10.92 o
   2   6   9        5.88        0.50      8.75 o
   3   6   9        2.35        1.98      9.72 o
   4   6   9        7.32       -4.38      9.99 o
   5   6   9        8.52       16.19     11.27 o
   6   6   9       12.89        6.78     11.19 o
 -24   0  10      194.95      236.18     22.73 o
 -23   0  10        4.57        5.69     10.07 o
 -22   0  10      122.80      172.85     17.35 o
 -21   0  10        0.24       14.48      9.41 o
 -20   0  10      690.91      647.45     19.67 o
 -19   0  10       55.78       51.34      6.72 o
 -18   0  10       68.41       77.13      7.24 o
 -17   0  10      203.03      198.23     10.71 o
 -16   0  10       72.18       81.52      6.76 o
 -15   0  10     1427.52     1471.16     29.20 o
 -14   0  10     1522.90     1555.53     29.88 o
 -13   0  10      194.58      217.93      9.39 o
 -12   0  10       10.16       14.04      3.71 o
 -11   0  10      121.11      117.81      6.89 o
 -10   0  10        2.26        2.36      3.07 o
  -9   0  10     1857.77     1873.86     32.43 o
  -8   0  10       41.13       54.89      4.82 o
  -7   0  10      231.10      172.91      7.16 o
  -6   0  10       32.86       12.10      6.62 o
  -5   0  10      177.89      196.35      7.72 o
  -4   0  10     1025.21     1187.79     21.91 o
  -3   0  10       46.36       51.36      3.17 o
  -2   0  10     2550.66     2504.35     31.31 o
  -1   0  10      446.75      336.74      8.48 o
   0   0  10     1120.03     1224.09     18.35 o
   1   0  10     1713.62     1622.09     22.72 o
   2   0  10      348.85      342.70      8.86 o
   3   0  10       20.18       23.50      3.40 o
   4   0  10       99.33      103.55      8.79 o
   5   0  10       74.91       77.57      5.11 o
   6   0  10     1218.67     1224.50     20.21 o
   7   0  10       38.21       37.85      4.64 o
   8   0  10      679.93      740.10     16.42 o
   9   0  10      343.91      346.81     11.01 o
  10   0  10        2.41        0.34      5.36 o
  11   0  10       67.97       57.37      5.84 o
  12   0  10       28.00       27.50      7.01 o
  13   0  10      176.03      190.82     11.58 o
  14   0  10       71.93       83.97      8.79 o
  15   0  10       10.42        5.34      7.22 o
  16   0  10       41.09       65.82     18.59 o
  17   0  10        0.22        1.32      9.06 o
  18   0  10       17.12       13.46      8.21 o
 -26   1  10        8.40        1.05     12.28 o
 -25   1  10       29.89       28.20     13.01 o
 -24   1  10        7.46      -10.26     10.38 o
 -23   1  10       60.59       74.13     13.63 o
 -22   1  10        3.14        6.89     10.69 o
 -21   1  10       47.39       55.43      6.30 o
 -20   1  10      493.04      473.88     26.96 o
 -19   1  10        6.27        0.43      4.93 o
 -18   1  10        1.50       -1.32      2.93 o
 -17   1  10        1.05       -2.86      2.86 o
 -16   1  10      570.41      584.78     11.87 o
 -15   1  10     1528.50     1510.15     34.25 o
 -14   1  10      234.49      239.96      7.28 o
 -13   1  10       83.85       74.39      4.39 o
 -12   1  10      171.62      148.97      5.61 o
 -11   1  10      114.56       80.51      4.07 o
 -10   1  10      827.74      820.64     13.43 o
  -9   1  10      509.19      561.93     10.33 o
  -8   1  10     1386.69     1382.81     14.30 o
  -7   1  10        0.08       -1.56      1.69 o
  -6   1  10     1070.59     1024.31     12.53 o
  -5   1  10      190.06      163.72      6.15 o
  -4   1  10      292.88      313.69      7.84 o
  -3   1  10     1101.08     1161.23     11.42 o
  -2   1  10      199.36      187.39      4.70 o
  -1   1  10     2564.50     2714.76     22.46 o
   0   1  10     2185.21     2139.52     18.67 o
   1   1  10       30.25       26.15      3.61 o
   2   1  10      136.70      141.30      3.98 o
   3   1  10       14.11       13.51      2.25 o
   4   1  10        0.79       -1.04      2.25 o
   5   1  10      619.37      586.74      9.75 o
   6   1  10      169.70      169.46      6.23 o
   7   1  10      795.55      806.80     12.35 o
   8   1  10       55.76       41.63      3.88 o
   9   1  10       93.78       91.18      4.82 o
  10   1  10       30.38       24.64      3.62 o
  11   1  10       12.97       11.92      3.67 o
  12   1  10       29.86       25.86      4.68 o
  13   1  10       38.61       35.02      3.81 o
  14   1  10       16.43       13.20      4.64 o
  15   1  10       87.50       90.82      6.87 o
  16   1  10        2.67        0.19      4.88 o
  17   1  10       45.93       33.20      6.17 o
  18   1  10        0.43        2.29      5.49 o
 -26   2  10       29.72       41.79     15.65 o
 -25   2  10       31.20       48.03     15.53 o
 -24   2  10        1.82        3.25     11.15 o
 -23   2  10        0.11       -6.20     10.92 o
 -22   2  10        8.52       13.56     11.15 o
 -21   2  10        2.95        1.08      9.84 o
 -20   2  10        1.47       -1.63      9.72 o
 -19   2  10       32.51       30.71     10.84 o
 -18   2  10       23.55       33.81     10.65 o
 -17   2  10      236.63      255.14      8.16 o
 -16   2  10        2.85       -3.15      3.15 o
 -15   2  10       20.02       15.26      3.06 o
 -14   2  10      398.78      368.15      8.90 o
 -13   2  10      137.98      121.79      5.06 o
 -12   2  10      335.86      322.74      8.42 o
 -11   2  10       38.30       26.77      3.37 o
 -10   2  10        9.36       -0.03      2.58 o
  -9   2  10       17.32       17.20      2.85 o
  -8   2  10      134.23      104.95      5.42 o
  -7   2  10      606.23      604.92     10.48 o
  -6   2  10       87.22       71.21      3.90 o
  -5   2  10      249.94      234.53      6.38 o
  -4   2  10       22.75       21.59      2.89 o
  -3   2  10      755.99      813.87     10.20 o
  -2   2  10      120.97      123.10      3.98 o
  -1   2  10      206.46      216.30      4.08 o
   0   2  10        8.19       10.40      2.44 o
   1   2  10      143.47      141.96      6.11 o
   2   2  10        9.37        1.90      2.65 o
   3   2  10      656.59      622.07     11.64 o
   4   2  10        1.43        3.36      2.88 o
   5   2  10      595.83      568.34     10.71 o
   6   2  10      206.54      189.74      5.75 o
   7   2  10        6.32        3.88      2.71 o
   8   2  10       34.56       40.99      3.62 o
   9   2  10        1.13       -1.93      2.31 o
  10   2  10       57.53       62.11      7.53 o
  11   2  10        1.90       -2.61      2.89 o
  12   2  10       19.75       13.11      3.37 o
  13   2  10       10.40        9.92      3.36 o
  14   2  10       12.61        8.67      4.40 o
  15   2  10        3.86        3.98      4.03 o
  16   2  10       37.40       31.76      5.24 o
  17   2  10        2.54        4.11      6.53 o
 -24   3  10       53.93       56.48     10.12 o
 -23   3  10       32.99       19.35      8.09 o
 -22   3  10        8.63        2.07     11.54 o
 -21   3  10       10.92        9.22     11.04 o
 -20   3  10        1.41       -9.61      9.61 o
 -19   3  10       44.70       46.42      6.33 o
 -18   3  10       33.03       47.03      5.96 o
 -17   3  10       58.89       76.72      6.42 o
 -16   3  10        3.73        1.92      3.63 o
 -15   3  10       74.54       65.43      5.21 o
 -14   3  10        3.76       -0.01      7.75 o
 -13   3  10      264.54      237.92     17.82 o
 -12   3  10      662.42      651.47     14.94 o
 -11   3  10      330.14      334.23      8.75 o
 -10   3  10       72.99       64.44      7.25 o
  -9   3  10      122.29      118.40      8.22 o
  -8   3  10        8.59       -1.59      4.70 o
  -7   3  10      921.24      961.66     19.45 o
  -6   3  10      588.12      636.15     11.81 o
  -5   3  10      175.46      162.30      5.42 o
  -4   3  10      827.52      862.15     20.57 o
  -3   3  10       62.83       78.76      7.92 o
  -2   3  10      341.98      311.68     12.13 o
  -1   3  10       10.92        4.08      2.50 o
   0   3  10      107.39      114.89      3.26 o
   1   3  10       20.87       20.39      1.61 o
   2   3  10       13.17        7.44      1.85 o
   3   3  10      147.81      152.70      5.87 o
   4   3  10      475.93      478.84      8.24 o
   5   3  10        0.03       -2.34      2.34 o
   6   3  10        3.43        4.49      2.41 o
   7   3  10      114.46      120.90      5.28 o
   8   3  10       59.02       60.35      7.95 o
   9   3  10       25.92       17.35      5.01 o
  10   3  10       11.63       10.76      4.58 o
  11   3  10       54.91       62.70      7.21 o
  12   3  10        6.34        2.90      3.58 o
  13   3  10        1.25       -1.28      3.30 o
  14   3  10        1.44        0.65      3.60 o
  15   3  10        3.08       -2.94      4.04 o
 -22   4  10        4.72       -2.33      7.10 o
 -21   4  10       16.06       28.84      8.13 o
 -20   4  10       31.27       17.86      7.77 o
 -19   4  10        0.76       -5.76      5.76 o
 -18   4  10        0.23        1.51      6.00 o
 -17   4  10        0.50       -5.17      5.17 o
 -16   4  10       12.95       10.60      5.88 o
 -15   4  10        3.11        3.87      5.85 o
 -14   4  10       12.23        1.86      5.60 o
 -13   4  10       58.43       36.52      6.07 o
 -12   4  10        2.22        9.54      4.65 o
 -11   4  10      264.31      256.71     14.95 o
 -10   4  10      176.84      200.07      9.36 o
  -9   4  10        5.94       12.19      4.14 o
  -8   4  10       84.13       77.43      5.56 o
  -7   4  10      136.51      152.63      6.99 o
  -6   4  10      128.70      136.56     28.14 o
  -5   4  10      170.79      177.54     13.98 o
  -4   4  10       21.17       27.89      7.78 o
  -3   4  10       59.23       70.99      9.45 o
  -2   4  10      100.49      103.41     10.81 o
  -1   4  10        7.09        7.28      6.70 o
   0   4  10        9.90        4.38      6.82 o
   1   4  10       49.44       34.31      8.40 o
   2   4  10       18.78       29.90      6.32 o
   3   4  10        4.37        0.01      9.20 o
   4   4  10       58.21       45.27      6.65 o
   5   4  10       13.79       12.40      5.01 o
   6   4  10       44.61       53.89      6.65 o
   7   4  10        3.42        7.31      5.21 o
   8   4  10        9.61       -0.34      5.25 o
   9   4  10       81.28       91.15      8.32 o
  10   4  10        6.19        8.52      6.01 o
  11   4  10       14.20        8.40      6.32 o
  12   4  10        8.09        8.67      6.38 o
  13   4  10        0.75       -2.79      6.03 o
 -18   5  10        4.90       13.96      7.00 o
 -17   5  10       12.95        6.72      6.79 o
 -16   5  10        7.84        1.66      6.14 o
 -15   5  10        0.16        0.17      5.54 o
 -14   5  10       17.00       27.92      6.68 o
 -13   5  10        0.01       -1.48      5.11 o
 -12   5  10        0.03       -2.01      8.60 o
 -11   5  10        5.56        1.98      8.48 o
 -10   5  10        3.41        9.99      8.60 o
  -9   5  10        8.80        7.13      8.44 o
  -8   5  10      146.60      166.27     15.34 o
  -7   5  10       24.46       18.86      8.95 o
  -6   5  10       42.47       21.80      8.71 o
  -5   5  10       12.15        0.62      7.28 o
  -4   5  10       29.68       15.69      8.17 o
  -3   5  10      105.62       99.26     11.58 o
  -2   5  10      104.18      121.61     12.63 o
  -1   5  10        2.24        0.04      7.90 o
   0   5  10       32.95       45.55     10.34 o
   1   5  10        2.14        4.30      7.67 o
   2   5  10       41.60       44.62     10.73 o
   3   5  10       28.22       11.08      9.02 o
   4   5  10        8.41       -1.86      8.64 o
   5   5  10        3.43       14.95      7.02 o
   6   5  10        0.81       -6.25      6.25 o
   7   5  10        6.34        1.30      5.58 o
   8   5  10        0.03       -5.14      5.14 o
   9   5  10       14.71       14.04      6.58 o
  10   5  10        0.26       -1.38      5.92 o
 -12   6  10        0.92       -7.24      9.30 o
 -11   6  10        0.98       -8.71      8.71 o
 -10   6  10        7.18       -0.93      9.49 o
  -9   6  10        3.34       -1.36      8.48 o
  -8   6  10        0.99        7.75      9.10 o
  -7   6  10        2.55        1.43      8.37 o
  -6   6  10        1.33        1.78      8.44 o
  -5   6  10       11.42        4.26      8.40 o
  -4   6  10       13.22        5.07      8.75 o
  -3   6  10       22.66       26.76      9.95 o
  -2   6  10        9.19        4.07      8.87 o
  -1   6  10        4.21       20.80      9.91 o
   0   6  10        0.11        5.07      9.53 o
   1   6  10        2.18        1.59      9.37 o
   2   6  10        3.34        7.40     10.46 o
   3   6  10       23.74       34.90     12.59 o
   4   6  10        1.32       -0.58     10.26 o
 -26   1  11       11.50       32.26     13.87 o
 -25   1  11        0.18       -4.45     11.08 o
 -24   1  11        0.10        0.19      9.76 o
 -23   1  11        0.05       -9.76      9.76 o
 -22   1  11       58.89       43.58      9.97 o
 -21   1  11       42.77       55.18      6.12 o
 -20   1  11       30.65       20.13      5.02 o
 -19   1  11        8.75       -1.70      3.86 o
 -18   1  11        9.74        1.28      4.09 o
 -17   1  11        7.14        8.65      3.29 o
 -16   1  11       19.72       14.78      3.47 o
 -15   1  11        2.02       -1.38      2.75 o
 -14   1  11       15.83       11.13      3.09 o
 -13   1  11       80.17       70.98      4.30 o
 -12   1  11      655.12      630.81     12.03 o
 -11   1  11      175.05      170.61      9.69 o
 -10   1  11       50.56       64.86      3.66 o
  -9   1  11      102.21      106.93      4.80 o
  -8   1  11       43.42       33.52      2.44 o
  -7   1  11      649.97      625.59      8.48 o
  -6   1  11      784.01      777.45     13.26 o
  -5   1  11       76.36       68.31      4.80 o
  -4   1  11      426.40      378.88      9.10 o
  -3   1  11       13.96        5.92      1.84 o
  -2   1  11       29.64       38.69      2.38 o
  -1   1  11      180.82      218.73      7.97 o
   0   1  11        4.37        9.50      2.18 o
   1   1  11      147.62      126.59      4.45 o
   2   1  11       73.07       65.87      3.52 o
   3   1  11      118.12      110.56      4.08 o
   4   1  11      431.08      410.97      7.82 o
   5   1  11      128.69      113.90      4.67 o
   6   1  11        0.11       -2.52      2.52 o
   7   1  11        5.33        3.19      2.97 o
   8   1  11      179.96      169.75      6.46 o
   9   1  11        8.36       -1.33      3.14 o
  10   1  11       11.94        6.36      3.38 o
  11   1  11       65.63       67.77      4.98 o
  12   1  11      106.52      117.66      6.15 o
  13   1  11        6.73        9.97      4.64 o
  14   1  11        2.01       -4.53      4.53 o
  15   1  11        5.36        5.17      5.00 o
  16   1  11       32.69       37.05      6.24 o
  17   1  11       18.92       19.12     12.24 o
 -25   2  11       70.67       43.38     15.30 o
 -24   2  11       14.40       29.43     13.40 o
 -23   2  11        3.10        2.87     11.08 o
 -22   2  11       29.39       19.44     11.62 o
 -21   2  11       42.82       48.61     13.05 o
 -20   2  11      194.06      187.69     18.32 o
 -19   2  11       31.15       36.68     11.43 o
 -18   2  11      243.31      262.75     11.81 o
 -17   2  11      112.69       96.46      7.45 o
 -16   2  11        9.72       -0.88      3.41 o
 -15   2  11        0.02       -4.26      4.26 o
 -14   2  11       53.64       60.62      4.20 o
 -13   2  11      927.59      884.29     32.88 o
 -12   2  11      743.03      702.32     13.04 o
 -11   2  11      313.10      292.77      8.34 o
 -10   2  11      803.17      705.08     12.49 o
  -9   2  11      308.66      307.54      8.09 o
  -8   2  11      740.09      712.23     14.50 o
  -7   2  11      102.49      114.23      5.22 o
  -6   2  11      542.61      499.05     10.03 o
  -5   2  11      919.16      933.30     14.34 o
  -4   2  11      608.79      612.65      9.25 o
  -3   2  11      351.53      323.98      5.57 o
  -2   2  11      182.66      193.05      4.22 o
  -1   2  11      178.10      183.99      4.11 o
   0   2  11       61.07       64.18      3.62 o
   1   2  11        0.38       -1.98      2.52 o
   2   2  11      722.31      779.69     14.96 o
   3   2  11      658.96      676.24     11.76 o
   4   2  11        7.79        7.53      3.79 o
   5   2  11       81.71       86.00      5.40 o
   6   2  11      307.18      318.63      9.45 o
   7   2  11       95.15       96.52      8.24 o
   8   2  11       67.15       62.80      6.51 o
   9   2  11        8.85       14.13      3.05 o
  10   2  11      273.90      301.82      7.96 o
  11   2  11       89.29       93.87      6.02 o
  12   2  11       29.45       36.36      4.73 o
  13   2  11        7.46        6.05      4.56 o
  14   2  11        5.28        3.34      3.93 o
  15   2  11       30.82       25.25      7.15 o
  16   2  11        6.76        5.13      6.80 o
 -24   3  11        6.41        8.73      7.97 o
 -23   3  11       46.35       53.49     15.41 o
 -22   3  11        0.11        9.84     11.97 o
 -21   3  11       60.88       50.31     13.87 o
 -20   3  11        4.95       -1.98     10.22 o
 -19   3  11       38.21       34.66     11.97 o
 -18   3  11      150.25      141.75     16.31 o
 -17   3  11       30.70       28.62     10.84 o
 -16   3  11       42.90       37.45     11.04 o
 -15   3  11       28.43       27.69      9.72 o
 -14   3  11        7.03        8.52      8.60 o
 -13   3  11      910.71      904.54     34.00 o
 -12   3  11      204.49      200.66     17.08 o
 -11   3  11      150.30      158.79      9.28 o
 -10   3  11        3.17       -2.60      2.60 o
  -9   3  11       41.13       34.76      3.05 o
  -8   3  11       28.64       24.12      2.46 o
  -7   3  11      340.16      340.77      6.68 o
  -6   3  11       37.19       25.63      4.08 o
  -5   3  11        5.10       -2.42      2.42 o
  -4   3  11      235.20      248.27      5.58 o
  -3   3  11      488.43      468.61      8.37 o
  -2   3  11      254.81      254.06      5.97 o
  -1   3  11       53.02       43.13      2.53 o
   0   3  11       20.16       21.83      4.74 o
   1   3  11      409.15      405.33      7.73 o
   2   3  11      248.37      261.59      5.97 o
   3   3  11      180.41      164.11      6.25 o
   4   3  11       18.14       24.59      4.56 o
   5   3  11       90.06       86.35      4.72 o
   6   3  11       38.77       40.81      5.74 o
   7   3  11       44.56       42.29      4.09 o
   8   3  11       13.37       10.74      6.21 o
   9   3  11      148.53      151.30      7.61 o
  10   3  11        0.90       -1.10      3.21 o
  11   3  11      167.34      168.59      7.21 o
  12   3  11       13.13       12.23      5.63 o
  13   3  11       62.88       54.87      5.12 o
  14   3  11        6.70        5.28      3.80 o
 -21   4  11        1.02        5.11      7.57 o
 -20   4  11       73.38       99.64     10.34 o
 -19   4  11        0.99        4.50      7.09 o
 -18   4  11      169.55      182.12     12.09 o
 -17   4  11        2.64        7.78      5.99 o
 -16   4  11      221.54      219.45     12.25 o
 -15   4  11       25.98       18.95      9.88 o
 -14   4  11      212.44      240.65     13.65 o
 -13   4  11       14.70       13.37      7.22 o
 -12   4  11      208.01      218.90     10.27 o
 -11   4  11        8.01       10.97      4.60 o
 -10   4  11       36.87       41.07      5.22 o
  -9   4  11       69.05       67.69      6.49 o
  -8   4  11        0.33       -0.33      3.48 o
  -7   4  11        0.85       -2.84      2.84 o
  -6   4  11        1.17        2.79      7.09 o
  -5   4  11       53.12       42.02      8.75 o
  -4   4  11       57.88       50.81      9.41 o
  -3   4  11        0.30       -0.93      6.97 o
  -2   4  11       40.82       34.12      9.06 o
  -1   4  11       50.70       59.45     10.22 o
   0   4  11      212.76      189.27     15.84 o
   1   4  11        3.36        2.29      7.59 o
   2   4  11       18.99       22.17      6.60 o
   3   4  11        1.75        0.50      6.06 o
   4   4  11       59.29       79.97      9.22 o
   5   4  11        1.29       -1.84      4.99 o
   6   4  11      140.80      146.57      9.18 o
   7   4  11       38.90       35.95      6.85 o
   8   4  11       17.21       21.03      6.32 o
   9   4  11       36.35       41.95      7.13 o
  10   4  11        5.30       -5.27      5.27 o
  11   4  11        0.03        1.20      5.99 o
  12   4  11       42.59       42.53      7.87 o
 -18   5  11        2.55      -10.69     10.69 o
 -17   5  11       29.79       42.29     13.48 o
 -16   5  11        5.83       14.91     11.62 o
 -15   5  11       52.50       75.48     13.98 o
 -14   5  11        0.75        8.21     10.11 o
 -13   5  11       19.17       28.54     10.42 o
 -12   5  11        2.05       -2.36      8.83 o
 -11   5  11       33.87       39.00     10.42 o
 -10   5  11       37.90       42.53     10.61 o
  -9   5  11       10.05        7.78      8.79 o
  -8   5  11       50.67       58.09     10.88 o
  -7   5  11       10.65        9.84      8.99 o
  -6   5  11        5.33        5.81      8.44 o
  -5   5  11       11.66       11.27      8.13 o
  -4   5  11       30.71       38.27      9.57 o
  -3   5  11       30.01       20.22      9.61 o
  -2   5  11       99.95       93.11     12.66 o
  -1   5  11       26.89       31.18      9.80 o
   0   5  11      102.83      122.12     14.06 o
   1   5  11        9.41        3.99      9.18 o
   2   5  11       37.29       42.53     10.92 o
   3   5  11       17.64       16.42     10.53 o
   4   5  11        1.04        5.77      9.61 o
   5   5  11      107.99      156.04     17.08 o
   6   5  11       10.02       14.97      7.68 o
   7   5  11       13.73       19.65      7.88 o
   8   5  11       45.67       58.87     13.77 o
 -11   6  11       28.23       46.71     12.12 o
 -10   6  11        1.16       -9.14      9.14 o
  -9   6  11       65.66       52.75     12.35 o
  -8   6  11        0.87        7.59     10.19 o
  -7   6  11       42.86       29.47     10.92 o
  -6   6  11       22.13       26.53     10.65 o
  -5   6  11        0.20       -8.40      8.40 o
  -4   6  11        0.35       -5.81      8.68 o
  -3   6  11       26.69       20.41     10.88 o
  -2   6  11       11.02        2.21     10.26 o
  -1   6  11      114.14      131.91     15.80 o
   0   6  11        2.96        6.20     10.88 o
   1   6  11       49.30       47.68     12.90 o
 -24   0  12       68.70       77.96     15.49 o
 -23   0  12       44.25       45.04     12.55 o
 -22   0  12        0.79       -8.79      8.79 o
 -21   0  12        2.01       -8.29      8.29 o
 -20   0  12       39.60       46.82     11.85 o
 -19   0  12       38.37       37.34      6.49 o
 -18   0  12      773.07      876.98     22.59 o
 -17   0  12       28.41       53.74      6.50 o
 -16   0  12      805.06      846.16     27.67 o
 -15   0  12       73.89       82.05      6.86 o
 -14   0  12       88.75       68.37      8.87 o
 -13   0  12        5.77        7.88      3.70 o
 -12   0  12       84.36       76.99      6.19 o
 -11   0  12      617.56      591.82     12.31 o
 -10   0  12      573.03      575.24     12.19 o
  -9   0  12      585.38      600.10     15.24 o
  -8   0  12     1174.03     1138.93     22.41 o
  -7   0  12       23.80       14.17      4.11 o
  -6   0  12        5.81       -3.37      3.37 o
  -5   0  12        0.54       -1.95      5.60 o
  -4   0  12      276.15      256.08      9.88 o
  -3   0  12     1092.50     1087.12     22.18 o
  -2   0  12      526.21      552.81     14.82 o
  -1   0  12       21.28       13.51      6.45 o
   0   0  12       44.92       25.30      4.64 o
   1   0  12        2.07        1.60      3.79 o
   2   0  12        7.66        2.39      4.16 o
   3   0  12      159.02      160.15      9.52 o
   4   0  12      644.72      641.44     13.90 o
   5   0  12      157.76      152.80      8.93 o
   6   0  12      365.36      393.73     11.66 o
   7   0  12      709.85      696.36     15.80 o
   8   0  12       25.20       13.49      5.05 o
   9   0  12       11.76        3.71      4.56 o
  10   0  12        0.11       -3.94      4.46 o
  11   0  12       14.26        4.80      4.88 o
  12   0  12      164.56      181.90     12.22 o
  13   0  12        0.41        3.15      5.61 o
  14   0  12       92.67      114.61      9.01 o
  15   0  12      104.53      116.75     11.30 o
  16   0  12        7.92       12.01      8.05 o
 -26   1  12        0.66       -4.80     11.85 o
 -25   1  12       56.03       46.63     14.60 o
 -24   1  12        6.82       -5.11     10.65 o
 -23   1  12       45.48       80.17     14.95 o
 -22   1  12        0.44        0.40      6.10 o
 -21   1  12       12.94       12.83      5.47 o
 -20   1  12        1.36        0.02      4.16 o
 -19   1  12      161.87      148.03      9.87 o
 -18   1  12      135.44      126.40      7.65 o
 -17   1  12      183.14      195.82      9.04 o
 -16   1  12      212.97      205.76      9.03 o
 -15   1  12      356.88      372.35      9.46 o
 -14   1  12        1.84       -3.27      3.52 o
 -13   1  12       18.08       24.32      3.33 o
 -12   1  12       56.42       45.74      5.79 o
 -11   1  12        0.94       -1.09      2.16 o
 -10   1  12      429.69      422.57      8.45 o
  -9   1  12      903.17      907.38     12.03 o
  -8   1  12      251.41      226.61      5.60 o
  -7   1  12      875.05      806.39     12.39 o
  -6   1  12       60.31       59.54      5.17 o
  -5   1  12       71.36       63.79      5.09 o
  -4   1  12       57.94       74.33      4.09 o
  -3   1  12       46.41       46.00      2.97 o
  -2   1  12      443.98      446.76      7.79 o
  -1   1  12        3.50       -1.10      2.30 o
   0   1  12      495.65      517.56      8.73 o
   1   1  12      330.48      338.69      7.18 o
   2   1  12        1.26       -2.32      2.32 o
   3   1  12        1.59       -2.22      2.22 o
   4   1  12       30.45       28.92      3.73 o
   5   1  12      733.52      784.27     11.22 o
   6   1  12      419.74      431.68      8.55 o
   7   1  12      261.14      282.57      7.24 o
   8   1  12       40.36       34.91      4.33 o
   9   1  12        8.29        4.77      3.14 o
  10   1  12        6.48        2.91      3.52 o
  11   1  12       52.92       47.34      5.44 o
  12   1  12       14.69       16.14      4.80 o
  13   1  12      132.60      137.53      7.71 o
  14   1  12       10.40       10.25      5.06 o
  15   1  12       13.70        9.39      6.75 o
  16   1  12       12.46        6.98      8.18 o
 -25   2  12       16.82       10.22     13.67 o
 -24   2  12        0.03      -10.11     10.11 o
 -23   2  12        0.79       -4.22     10.61 o
 -22   2  12        5.34       17.97     11.66 o
 -21   2  12        1.15       -8.29      9.95 o
 -20   2  12      200.45      178.89     17.66 o
 -19   2  12       49.64       47.76      6.55 o
 -18   2  12       34.20       23.77      5.39 o
 -17   2  12      178.32      163.00     21.51 o
 -16   2  12      264.04      255.01     11.25 o
 -15   2  12      157.38      152.89      7.44 o
 -14   2  12      339.81      366.32     10.69 o
 -13   2  12        0.25       -0.69      1.99 o
 -12   2  12        0.75       -3.45      3.45 o
 -11   2  12      801.16      785.77     15.68 o
 -10   2  12     2195.31     2228.40     27.89 o
  -9   2  12      382.59      383.77      9.40 o
  -8   2  12       83.45       67.74      4.66 o
  -7   2  12      295.91      278.55      8.02 o
  -6   2  12        0.65       -4.26      4.26 o
  -5   2  12     2205.40     2212.17     27.20 o
  -4   2  12      449.48      435.36     10.37 o
  -3   2  12        9.16       11.08      2.09 o
  -2   2  12       18.03       12.99      2.09 o
  -1   2  12      135.79      128.60      4.37 o
   0   2  12        3.15        1.23      3.22 o
   1   2  12      155.64      155.19      9.46 o
   2   2  12       57.14       61.47      4.51 o
   3   2  12        0.48       -3.02      3.02 o
   4   2  12       45.97       44.44      4.85 o
   5   2  12      164.94      165.48      7.50 o
   6   2  12       81.93       88.96      6.91 o
   7   2  12      102.52       96.13      7.47 o
   8   2  12        0.47       -2.05      4.79 o
   9   2  12        3.19        1.01      5.18 o
  10   2  12       57.12       59.28      5.36 o
  11   2  12        3.12       -0.87      3.56 o
  12   2  12        1.15        2.71      3.88 o
  13   2  12        2.62       -1.05      3.82 o
  14   2  12        2.15        2.45      6.41 o
  15   2  12       11.37        9.15      7.30 o
 -23   3  12        5.69       15.88     13.01 o
 -22   3  12       57.52       62.90     15.14 o
 -21   3  12       26.37       35.67     13.44 o
 -20   3  12        3.75       -1.47     10.84 o
 -19   3  12       41.78       50.66     13.09 o
 -18   3  12        6.63       -1.39      9.61 o
 -17   3  12       38.61       30.64     11.77 o
 -16   3  12      177.52      181.84     17.51 o
 -15   3  12        1.49       -2.17      8.87 o
 -14   3  12       64.45       59.57     11.23 o
 -13   3  12        0.45       -5.07      8.17 o
 -12   3  12       51.44       42.45     10.46 o
 -11   3  12      203.77      185.97      7.96 o
 -10   3  12       94.99       79.52      5.56 o
  -9   3  12      105.34       87.89      5.77 o
  -8   3  12       73.57       50.57      3.72 o
  -7   3  12      271.75      240.86      6.83 o
  -6   3  12      412.58      435.23      7.30 o
  -5   3  12      160.98      162.27      5.76 o
  -4   3  12      448.85      408.68      8.78 o
  -3   3  12      459.73      475.63      9.61 o
  -2   3  12      243.53      256.72      7.05 o
  -1   3  12        2.37        1.00      3.33 o
   0   3  12        7.23        5.28      2.40 o
   1   3  12       30.58       36.11      3.83 o
   2   3  12       83.87       82.87      4.93 o
   3   3  12       10.35       11.89      3.00 o
   4   3  12       53.64       52.05      4.22 o
   5   3  12       39.27       40.89      3.88 o
   6   3  12        5.80        1.14      3.05 o
   7   3  12        0.41       -2.89      2.89 o
   8   3  12       84.13       80.73      6.36 o
   9   3  12       97.43      102.48      6.17 o
  10   3  12       13.35       14.34      3.81 o
  11   3  12       19.99       20.00      4.18 o
  12   3  12       17.80       18.73      4.18 o
  13   3  12       17.26       18.04      4.26 o
 -21   4  12        0.24        2.23      7.11 o
 -20   4  12        0.79       -0.88     10.09 o
 -19   4  12       21.14       29.39      7.61 o
 -18   4  12       39.99       46.13     10.13 o
 -17   4  12        0.12        4.77      6.00 o
 -16   4  12       29.14       27.90     11.17 o
 -15   4  12       52.73       79.18     10.32 o
 -14   4  12        1.46       -2.15      5.21 o
 -13   4  12        2.36       -2.36      4.36 o
 -12   4  12        2.80        0.11      4.39 o
 -11   4  12       43.02       37.78      6.04 o
 -10   4  12      128.11      127.45      7.57 o
  -9   4  12        9.60        3.52      8.37 o
  -8   4  12       93.79       89.70     12.16 o
  -7   4  12        7.34        6.00      8.33 o
  -6   4  12       10.43        5.42      7.86 o
  -5   4  12        0.28       -6.78      6.97 o
  -4   4  12       41.93       32.46      8.91 o
  -3   4  12       16.39       37.45      9.68 o
  -2   4  12        6.38        5.93      8.33 o
  -1   4  12       26.74       15.57      9.30 o
   0   4  12      149.77      153.49     14.79 o
   1   4  12        6.73        5.58      8.09 o
   2   4  12        1.39       -0.58      6.11 o
   3   4  12        9.28       13.85      6.85 o
   4   4  12       21.23       37.76      8.28 o
   5   4  12        0.36        2.95      6.50 o
   6   4  12        0.59       -1.19      6.04 o
   7   4  12        4.21       -3.27      5.96 o
   8   4  12       33.21       50.08      8.04 o
   9   4  12        0.10       -5.68      5.68 o
  10   4  12       15.22       17.14      7.15 o
  11   4  12       24.42       29.47      9.41 o
 -17   5  12        1.56        1.20     11.43 o
 -16   5  12        7.94        2.48     10.57 o
 -15   5  12        0.25       -7.36      9.95 o
 -14   5  12        1.50        5.50     10.46 o
 -13   5  12        0.23       -5.62      9.06 o
 -12   5  12        7.74        5.34      9.33 o
 -11   5  12        0.44       -2.09      9.26 o
 -10   5  12        3.47       12.97      9.53 o
  -9   5  12       15.29       12.01      9.30 o
  -8   5  12       14.22        8.75      9.10 o
  -7   5  12       88.89       88.27     12.82 o
  -6   5  12        1.78        3.49      8.99 o
  -5   5  12       44.46       21.77     10.15 o
  -4   5  12        5.45       -6.93      8.25 o
  -3   5  12        6.53       -1.67      9.22 o
  -2   5  12        6.33        9.64      9.68 o
  -1   5  12      137.85      123.97     15.18 o
   0   5  12        9.48       11.81     10.46 o
   1   5  12       78.95       62.32     12.63 o
   2   5  12        0.38        0.74      9.64 o
   3   5  12        8.45        1.24     10.19 o
   4   5  12        0.59       -0.35     10.03 o
   5   5  12        6.96       -9.61      9.72 o
   6   5  12        4.41       -3.32      7.53 o
   7   5  12        1.06        3.94      9.18 o
  -8   6  12       13.28       10.15     10.34 o
  -7   6  12       28.79       39.00     12.16 o
  -6   6  12        4.66        6.24     10.42 o
  -5   6  12       11.85       -2.13     10.11 o
  -4   6  12        0.24       -9.57      9.57 o
  -3   6  12       16.49       14.99     11.46 o
  -2   6  12        5.31        4.38     10.69 o
 -25   1  13        1.04       -2.52     12.08 o
 -24   1  13       11.98        5.96     11.46 o
 -23   1  13       17.23       22.85     12.70 o
 -22   1  13        0.37       -5.42      5.42 o
 -21   1  13       24.91       25.95      6.46 o
 -20   1  13       21.29       10.44      6.52 o
 -19   1  13        1.62       -4.07      4.07 o
 -18   1  13        0.41       -1.55      3.91 o
 -17   1  13       84.23       87.02      6.46 o
 -16   1  13      309.34      330.81     13.79 o
 -15   1  13      113.20      106.01      5.66 o
 -14   1  13       77.13       63.06      4.56 o
 -13   1  13      282.63      292.44      6.83 o
 -12   1  13       91.79       98.77      6.14 o
 -11   1  13        2.75        1.74      2.64 o
 -10   1  13       56.86       59.51      3.74 o
  -9   1  13       24.63       21.57      3.61 o
  -8   1  13       78.64       75.66      4.86 o
  -7   1  13       38.16       15.10      5.81 o
  -6   1  13      295.36      285.72     12.89 o
  -5   1  13      668.01      645.35     13.70 o
  -4   1  13       44.47       28.60      6.97 o
  -3   1  13     1150.11     1157.30     14.44 o
  -2   1  13      189.31      172.80      5.52 o
  -1   1  13       61.42       52.73      3.62 o
   0   1  13      220.60      213.48      6.13 o
   1   1  13       75.24       76.15      5.12 o
   2   1  13      208.18      215.90      7.45 o
   3   1  13      407.15      405.03     10.33 o
   4   1  13        0.00        0.55      3.29 o
   5   1  13        3.51        5.38      3.42 o
   6   1  13      164.13      186.79      7.49 o
   7   1  13        1.15       -2.93      2.93 o
   8   1  13       13.69        8.98      3.47 o
   9   1  13       81.24       93.01      6.32 o
  10   1  13       56.98       57.71      5.21 o
  11   1  13        0.95       -0.72      3.94 o
  12   1  13        2.15       -0.84      4.21 o
  13   1  13        0.02        0.99      5.42 o
  14   1  13       53.03       69.54      7.57 o
 -25   2  13        0.06      -11.81     11.81 o
 -24   2  13        6.67       -4.22     12.70 o
 -23   2  13        0.48        8.60     11.66 o
 -22   2  13       19.65       11.15     11.70 o
 -21   2  13        0.39       -8.83      9.80 o
 -20   2  13        0.99        7.17      6.10 o
 -19   2  13       35.11       23.06      6.55 o
 -18   2  13        0.00       -4.05      6.08 o
 -17   2  13        7.88        8.56      4.69 o
 -16   2  13        2.79       -1.14      4.05 o
 -15   2  13       98.62       98.28      7.43 o
 -14   2  13      267.72      303.04     10.13 o
 -13   2  13       19.95       20.14      4.27 o
 -12   2  13      433.86      440.74     11.73 o
 -11   2  13      184.46      188.94      8.06 o
 -10   2  13       54.65       59.59      5.03 o
  -9   2  13      126.19      132.87      7.56 o
  -8   2  13       81.11       68.55      5.37 o
  -7   2  13      341.31      343.60     10.15 o
  -6   2  13      105.54       91.26      6.01 o
  -5   2  13      845.03      825.44     15.45 o
  -4   2  13      742.97      758.27     14.14 o
  -3   2  13      126.08      115.38      6.24 o
  -2   2  13      144.65      127.18      4.30 o
  -1   2  13        4.10        1.87      2.21 o
   0   2  13      266.00      297.57      8.21 o
   1   2  13      398.60      421.52     10.00 o
   2   2  13        3.60        4.89      3.61 o
   3   2  13      174.27      195.61      7.65 o
   4   2  13       92.99       99.21      6.87 o
   5   2  13       75.60       69.24      5.58 o
   6   2  13       10.51        5.76      4.15 o
   7   2  13       19.06       17.13      5.60 o
   8   2  13      116.06      111.57      9.08 o
   9   2  13       12.40       11.22      5.99 o
  10   2  13       46.96       59.42      5.45 o
  11   2  13       32.25       29.74      4.96 o
  12   2  13        9.50        3.71      4.05 o
  13   2  13        4.45       -5.21      7.96 o
 -23   3  13       43.33       35.36     14.68 o
 -22   3  13        1.02      -10.15     11.66 o
 -21   3  13       75.74       99.54     16.42 o
 -20   3  13       47.11       81.37     14.83 o
 -19   3  13       21.44       19.13     11.50 o
 -18   3  13        0.92       -8.95      8.95 o
 -17   3  13       50.79       30.36     11.58 o
 -16   3  13       89.83      117.31     15.41 o
 -15   3  13       35.26       53.29     12.05 o
 -14   3  13      129.33      121.11     14.41 o
 -13   3  13      138.15      142.95     12.57 o
 -12   3  13      264.25      246.04      9.34 o
 -11   3  13        2.58       -1.36      3.24 o
 -10   3  13        4.48        1.46      3.42 o
  -9   3  13      496.45      476.16     12.72 o
  -8   3  13      600.09      591.80     14.32 o
  -7   3  13       13.59       13.54      9.74 o
  -6   3  13      247.91      267.63     20.31 o
  -5   3  13      211.62      212.14      8.19 o
  -4   3  13        0.25       -2.95      2.95 o
  -3   3  13       16.22       15.94      5.67 o
  -2   3  13      378.33      356.73     10.58 o
  -1   3  13       35.10       35.28      3.82 o
   0   3  13      119.97      142.19      7.79 o
   1   3  13        8.06        3.52      2.64 o
   2   3  13      168.69      165.89      8.01 o
   3   3  13       13.31       12.91      3.30 o
   4   3  13       52.70       43.89      4.35 o
   5   3  13       39.30       25.22      5.13 o
   6   3  13        9.60        5.03      3.28 o
   7   3  13       54.91       45.91      4.57 o
   8   3  13       64.46       53.74      4.92 o
   9   3  13       10.21       14.81      5.39 o
  10   3  13       70.48       68.95      6.59 o
  11   3  13        3.32       -0.63      4.13 o
  12   3  13        0.69        0.34      3.50 o
 -20   4  13        2.99       -4.13      6.86 o
 -19   4  13        6.35       13.24      7.13 o
 -18   4  13        0.20       -3.26      6.07 o
 -17   4  13        8.80       12.21      6.42 o
 -16   4  13       34.54       45.21      7.46 o
 -15   4  13        7.85        4.49      5.30 o
 -14   4  13        3.61        2.61      5.46 o
 -13   4  13        0.21       -0.76      6.62 o
 -12   4  13       44.09       49.50     11.12 o
 -11   4  13       23.47       29.59     10.30 o
 -10   4  13       11.54       11.15      9.22 o
  -9   4  13       72.83       47.21     10.65 o
  -8   4  13       26.34       33.23     10.92 o
  -7   4  13      117.27       97.06     13.67 o
  -6   4  13       72.55       78.23     12.78 o
  -5   4  13       83.83       90.59     13.13 o
  -4   4  13        2.36        7.40      9.64 o
  -3   4  13      487.62      530.25     26.80 o
  -2   4  13        0.15       -9.30      9.30 o
  -1   4  13      375.20      405.39     23.86 o
   0   4  13        4.55       -5.34      9.02 o
   1   4  13      111.95      100.16     14.18 o
   2   4  13       15.58       21.57     10.15 o
   3   4  13      156.49      149.04     11.86 o
   4   4  13       24.29       12.63      7.93 o
   5   4  13       47.40       65.01     11.74 o
   6   4  13       18.07       -0.06      7.53 o
   7   4  13       54.12       56.30      8.09 o
   8   4  13        1.04       -3.63      6.53 o
   9   4  13       29.57       20.81      7.31 o
 -16   5  13        0.09       -5.89      9.99 o
 -15   5  13        7.23       13.63     11.89 o
 -14   5  13        2.77        9.26     11.12 o
 -13   5  13        0.77       -6.74     10.22 o
 -12   5  13       46.85       48.41     12.59 o
 -11   5  13       16.47        5.50     10.07 o
 -10   5  13       93.46      111.70     14.99 o
  -9   5  13       13.65       15.18     10.53 o
  -8   5  13        1.00        3.21      9.18 o
  -7   5  13        2.82        4.42      9.64 o
  -6   5  13        0.27       -2.44      9.80 o
  -5   5  13        1.26       -8.91      8.91 o
  -4   5  13       58.73       59.72     12.55 o
  -3   5  13        3.99        7.13     10.07 o
  -2   5  13       91.28       91.09     13.98 o
  -1   5  13       43.01       52.79     12.63 o
   0   5  13       28.58       37.06     12.08 o
   1   5  13        3.58        7.36     10.61 o
   2   5  13        1.50        1.90     10.42 o
   3   5  13       11.07       12.78     10.88 o
   4   5  13       16.02        9.61     11.93 o
   5   5  13        6.33       -5.42     11.54 o
 -23   0  14       10.34        6.24     11.35 o
 -22   0  14       10.72       -0.97     10.73 o
 -21   0  14        6.59        0.81      9.80 o
 -20   0  14      118.32      155.77     16.34 o
 -19   0  14       41.37       40.71     11.66 o
 -18   0  14      227.79      292.06     21.65 o
 -17   0  14       95.79      104.46      8.36 o
 -16   0  14        1.42       -2.37      4.31 o
 -15   0  14      124.06      106.25      7.89 o
 -14   0  14      151.63      124.20      6.56 o
 -13   0  14        8.88       15.74      3.60 o
 -12   0  14        6.47        3.74      3.20 o
 -11   0  14      243.33      233.47     10.03 o
 -10   0  14      882.85      903.66     26.63 o
  -9   0  14       41.80       36.57     10.77 o
  -8   0  14       87.60       93.99      9.97 o
  -7   0  14       45.45       43.42     22.04 o
  -6   0  14      100.42       95.66     19.52 o
  -5   0  14     1458.07     1465.43     30.31 o
  -4   0  14       22.42        6.43      9.41 o
  -3   0  14     2199.63     2244.13     39.35 o
  -2   0  14       60.70       49.80      6.91 o
  -1   0  14      874.34      917.03     21.91 o
   0   0  14      187.19      176.71     10.39 o
   1   0  14      191.44      204.74     22.23 o
   2   0  14      233.55      247.25     11.79 o
   3   0  14      886.83      926.17     23.35 o
   4   0  14      310.14      377.56     15.61 o
   5   0  14     1955.95     2131.78     41.58 o
   6   0  14        2.46       12.82     11.02 o
   7   0  14      177.05      181.47     13.28 o
   8   0  14        3.86        3.05      4.82 o
   9   0  14       27.84       40.03      7.11 o
  10   0  14       71.00       85.22      7.76 o
  11   0  14        9.67        7.13      5.95 o
  12   0  14       47.81       63.98      9.52 o
  13   0  14      104.73      128.68     11.75 o
 -25   1  14        4.61        0.62     12.78 o
 -24   1  14       35.01       49.34     14.68 o
 -23   1  14        2.64        7.44     11.31 o
 -22   1  14        0.01       -0.43     10.92 o
 -21   1  14       95.95       83.51      8.65 o
 -20   1  14       29.76       25.49      6.15 o
 -19   1  14      251.36      275.17     11.34 o
 -18   1  14       67.68       57.01      7.71 o
 -17   1  14       38.89       35.14      5.31 o
 -16   1  14        7.05        2.49      3.93 o
 -15   1  14       30.56       24.64      4.62 o
 -14   1  14        6.79        3.35      3.77 o
 -13   1  14        1.28       -2.21      2.21 o
 -12   1  14       41.09       40.96      4.26 o
 -11   1  14      232.24      256.83      8.07 o
 -10   1  14      270.51      235.29      6.67 o
  -9   1  14      145.79      131.22      5.19 o
  -8   1  14       44.38       13.15      6.57 o
  -7   1  14      307.39      292.38     23.72 o
  -6   1  14      526.81      524.60     20.74 o
  -5   1  14       98.08       86.52      8.26 o
  -4   1  14      622.55      667.47     19.91 o
  -3   1  14       13.55       16.47      4.65 o
  -2   1  14      114.76      121.69      4.90 o
  -1   1  14       87.10       86.17      4.47 o
   0   1  14      166.13      164.71      6.93 o
   1   1  14       25.39       23.31      6.46 o
   2   1  14       94.05       92.54      5.72 o
   3   1  14       27.49       40.82      5.10 o
   4   1  14      328.38      309.40      9.72 o
   5   1  14      135.92      154.11      8.60 o
   6   1  14      304.77      343.50      9.57 o
   7   1  14       36.61       31.79      4.68 o
   8   1  14        4.88       -0.07      3.73 o
   9   1  14        0.19       -2.36      3.87 o
  10   1  14        0.89        1.49      4.90 o
  11   1  14       30.31       32.03      6.06 o
  12   1  14       44.60       44.02      6.56 o
  13   1  14        4.03        2.24      5.86 o
 -24   2  14       54.28       70.80     16.38 o
 -23   2  14       14.27       10.96     13.01 o
 -22   2  14        1.96        5.00     11.46 o
 -21   2  14        6.27        4.87      5.46 o
 -20   2  14       79.82       56.41      7.31 o
 -19   2  14        9.59        5.15      9.84 o
 -18   2  14       48.76       44.79      6.76 o
 -17   2  14        0.16       -5.34      5.34 o
 -16   2  14        0.34       -4.28      4.28 o
 -15   2  14       86.44       78.86      6.91 o
 -14   2  14       36.32       37.40      5.68 o
 -13   2  14      123.91      114.70     10.53 o
 -12   2  14        5.22        3.12      3.57 o
 -11   2  14       14.32        9.29      3.70 o
 -10   2  14       43.65       33.95      4.48 o
  -9   2  14      290.75      304.18      9.76 o
  -8   2  14      116.06       97.71      6.23 o
  -7   2  14      148.17      150.78      7.51 o
  -6   2  14       39.35       36.83      3.60 o
  -5   2  14      122.02      111.04      6.06 o
  -4   2  14       35.42       43.80      6.81 o
  -3   2  14       14.19        7.14      5.48 o
  -2   2  14       71.49       66.52      7.33 o
  -1   2  14       33.46       26.25      5.06 o
   0   2  14      112.93      107.54      6.24 o
   1   2  14      252.00      282.21      9.78 o
   2   2  14       53.89       63.12      5.75 o
   3   2  14       42.45       42.22      5.48 o
   4   2  14       44.56       40.70      5.61 o
   5   2  14        0.08       -1.46      4.54 o
   6   2  14       77.08       73.53      5.99 o
   7   2  14       31.26       30.85      5.42 o
   8   2  14        3.52        9.01      5.12 o
   9   2  14        0.05       -1.09      4.74 o
  10   2  14       33.04       29.44      4.59 o
  11   2  14        7.72        8.54      5.80 o
  12   2  14        8.36       10.57      5.81 o
 -22   3  14       11.43       15.18     12.90 o
 -21   3  14        0.28        1.43     11.70 o
 -20   3  14       14.55        1.05     11.15 o
 -19   3  14       12.85       10.77     11.04 o
 -18   3  14        0.01        3.80     10.65 o
 -17   3  14        3.99        0.50      9.84 o
 -16   3  14        9.67        0.08      9.95 o
 -15   3  14      105.08      110.54      7.64 o
 -14   3  14        8.61        8.94      4.10 o
 -13   3  14       76.45       79.66      6.54 o
 -12   3  14       27.64       30.05      4.72 o
 -11   3  14        6.30        5.27      3.72 o
 -10   3  14      100.20      109.90     11.66 o
  -9   3  14      111.29      131.95      7.23 o
  -8   3  14       10.55       10.53      3.79 o
  -7   3  14       12.42        9.35      3.60 o
  -6   3  14        2.88       -0.15      3.22 o
  -5   3  14       16.53       11.24      3.85 o
  -4   3  14       47.93       30.25      4.24 o
  -3   3  14       20.19       11.61      3.81 o
  -2   3  14       51.76       48.10      5.00 o
  -1   3  14       84.42       80.65      6.29 o
   0   3  14       49.75       59.66      4.96 o
   1   3  14       19.50       23.08      7.03 o
   2   3  14       24.85       26.25      7.23 o
   3   3  14       17.12       19.24      7.19 o
   4   3  14       29.94       29.41      4.22 o
   5   3  14       44.33       28.77      4.48 o
   6   3  14        0.06       -0.41      3.44 o
   7   3  14       74.24       69.01      7.99 o
   8   3  14        0.72        0.19      3.32 o
   9   3  14       24.56       14.19      4.04 o
  10   3  14        1.42        3.69      3.74 o
 -19   4  14       17.79       27.26      7.88 o
 -18   4  14       18.85       16.55      7.35 o
 -17   4  14       45.63       51.75      8.12 o
 -16   4  14        8.43        1.01     10.81 o
 -15   4  14       24.82       17.82     11.15 o
 -14   4  14       63.52       80.67     14.18 o
 -13   4  14       20.69       18.78     10.30 o
 -12   4  14        9.82        7.51      9.49 o
 -11   4  14        0.26       11.35      9.64 o
 -10   4  14        7.80        1.51      9.22 o
  -9   4  14       14.48        3.99      8.83 o
  -8   4  14        8.90       -8.52      8.52 o
  -7   4  14       77.22       49.15     12.16 o
  -6   4  14       21.58       15.22     10.50 o
  -5   4  14        0.43        0.93      9.53 o
  -4   4  14       82.79       44.46     11.89 o
  -3   4  14       32.09       31.06     11.35 o
  -2   4  14      191.95      207.67     19.52 o
  -1   4  14        5.31        3.14      9.91 o
   0   4  14       35.88       37.49     11.74 o
   1   4  14       63.37       87.84     14.18 o
   2   4  14       58.78       73.47     13.48 o
   3   4  14        4.10       -3.29      7.37 o
   4   4  14        5.06        3.40      7.53 o
   5   4  14        7.05       12.97      8.26 o
   6   4  14       33.61       59.47     10.69 o
   7   4  14        0.00        0.48      7.81 o
 -15   5  14        0.20       12.32     11.97 o
 -14   5  14        6.42        0.15     10.38 o
 -13   5  14       23.50       22.66     12.55 o
 -12   5  14        0.28       -0.35     10.88 o
 -11   5  14       19.24       31.72     11.50 o
 -10   5  14        1.59        0.58     10.03 o
  -9   5  14        3.18       11.00     10.65 o
  -8   5  14        4.43       -8.91      8.91 o
  -7   5  14        4.16        0.27      9.99 o
  -6   5  14        0.75       -4.03      9.61 o
  -5   5  14        0.44       -8.79      8.79 o
  -4   5  14        4.48       -2.87      9.88 o
  -3   5  14        1.84        2.90     10.69 o
  -2   5  14        0.80        1.86     10.19 o
  -1   5  14        6.02        0.50     10.53 o
   0   5  14        1.51        5.15     10.34 o
   1   5  14        9.89        8.95     11.27 o
   2   5  14        0.41       -4.88     10.34 o
 -24   1  15       22.37       26.53     14.18 o
 -23   1  15        9.34       14.72     12.16 o
 -22   1  15       82.78       88.65     16.19 o
 -21   1  15        1.50        1.32     10.84 o
 -20   1  15        2.64       -5.33      5.33 o
 -19   1  15        2.72        0.44      5.44 o
 -18   1  15        2.16        0.98      4.97 o
 -17   1  15      119.37      136.14      8.19 o
 -16   1  15        4.33       -1.17      4.04 o
 -15   1  15      122.73      109.98      7.45 o
 -14   1  15       21.75       21.21      4.76 o
 -13   1  15      151.59      150.13      7.80 o
 -12   1  15       81.85       60.34      5.60 o
 -11   1  15       11.21       -1.37      3.64 o
 -10   1  15      114.82      130.45      5.45 o
  -9   1  15       24.22       18.21      4.52 o
  -8   1  15      120.14      104.40      9.47 o
  -7   1  15      298.87      283.05     14.00 o
  -6   1  15       68.01       60.86      8.77 o
  -5   1  15       22.31        8.54      6.01 o
  -4   1  15       15.95        6.76      5.94 o
  -3   1  15       48.03       53.19      7.06 o
  -2   1  15       28.28       32.00      4.21 o
  -1   1  15      179.94      206.92      7.60 o
   0   1  15        6.85        7.12      3.81 o
   1   1  15      141.44      136.06      9.82 o
   2   1  15       45.91       54.68      5.23 o
   3   1  15        0.08       -2.74      3.88 o
   4   1  15      164.68      177.98      9.79 o
   5   1  15      134.20      156.92      7.86 o
   6   1  15       41.69       37.19      6.40 o
   7   1  15      139.93      161.33      8.08 o
   8   1  15      144.80      166.97     17.01 o
   9   1  15        7.79       10.84      6.71 o
  10   1  15        3.28       -0.85      5.28 o
  11   1  15        0.08       -2.15      5.59 o
  12   1  15        7.55       -4.34     11.58 o
 -23   2  15       18.97       22.58     14.25 o
 -22   2  15        1.47        1.49      5.66 o
 -21   2  15       26.51       38.15      7.14 o
 -20   2  15       37.92       39.24      6.90 o
 -19   2  15       19.17       23.62      8.35 o
 -18   2  15       20.85       24.46      5.99 o
 -17   2  15       21.01       17.73      5.71 o
 -16   2  15      263.99      280.18     12.80 o
 -15   2  15       98.85       99.22      8.00 o
 -14   2  15       42.21       31.03      5.57 o
 -13   2  15       41.13       44.41      8.44 o
 -12   2  15        5.14        0.59      4.08 o
 -11   2  15        7.56        6.76      5.91 o
 -10   2  15        6.66        2.87      4.16 o
  -9   2  15        3.56        4.93      3.79 o
  -8   2  15      132.94      143.09      7.24 o
  -7   2  15       79.15       66.30      7.88 o
  -6   2  15      224.20      209.42      8.57 o
  -5   2  15      234.27      251.36      9.32 o
  -4   2  15       17.57       20.57      6.12 o
  -3   2  15        5.14        1.94      8.29 o
  -2   2  15        0.77       -3.79      6.20 o
  -1   2  15      170.97      174.60      7.71 o
   0   2  15        1.68        0.63      3.87 o
   1   2  15       12.32       15.20      4.55 o
   2   2  15        0.26       -3.79      4.22 o
   3   2  15        0.08       -4.07      4.07 o
   4   2  15        3.45        0.37      4.61 o
   5   2  15        9.40        7.21      5.43 o
   6   2  15      121.37      145.28      9.13 o
   7   2  15      103.62      134.04      8.07 o
   8   2  15       54.15       57.29      6.58 o
   9   2  15      108.30      124.80      8.33 o
  10   2  15        3.15        5.02      5.49 o
 -21   3  15        0.86       -4.53     11.50 o
 -20   3  15       15.76        4.65     11.50 o
 -19   3  15        3.81        1.78     10.88 o
 -18   3  15       10.96        1.98     10.57 o
 -17   3  15       31.21       23.47     11.89 o
 -16   3  15        6.29        6.09      4.43 o
 -15   3  15      228.82      271.34     11.21 o
 -14   3  15       37.77       44.98      5.63 o
 -13   3  15       70.35       63.84      8.77 o
 -12   3  15        0.23       -6.99      6.99 o
 -11   3  15        3.72       -0.93      3.77 o
 -10   3  15       11.63       11.75      6.68 o
  -9   3  15       99.88      114.89      7.32 o
  -8   3  15       19.71       14.27      4.20 o
  -7   3  15       28.01       26.02      4.62 o
  -6   3  15       44.42       38.29      4.96 o
  -5   3  15      232.52      194.34     11.43 o
  -4   3  15       30.02       18.08      4.40 o
  -3   3  15       10.42        8.11      4.01 o
  -2   3  15       68.69       77.63      9.18 o
  -1   3  15       95.92       91.91      7.12 o
   0   3  15      220.93      250.31     10.48 o
   1   3  15       13.57       15.53     14.97 o
   2   3  15       18.41       31.66      9.33 o
   3   3  15        1.50       -6.49      6.49 o
   4   3  15        2.55        1.23      3.50 o
   5   3  15       16.67       20.70      6.03 o
   6   3  15       27.84       25.64      4.63 o
   7   3  15       19.48       16.57      5.40 o
   8   3  15       44.56       52.67      6.81 o
   9   3  15        0.31       -2.87      3.52 o
 -18   4  15       31.53        8.48     12.28 o
 -17   4  15        4.04       12.59     12.08 o
 -16   4  15       80.17       91.05     16.07 o
 -15   4  15        0.27        8.33     11.27 o
 -14   4  15       36.73       40.78     12.70 o
 -13   4  15        2.15        6.86      9.76 o
 -12   4  15       20.32       27.07     11.43 o
 -11   4  15       29.49       20.57     10.38 o
 -10   4  15       14.03        7.24      9.95 o
  -9   4  15        0.31        2.05      9.02 o
  -8   4  15        0.01       -8.02      8.91 o
  -7   4  15       17.58        7.90      9.99 o
  -6   4  15       21.42        8.56     10.46 o
  -5   4  15        7.18       14.68     10.34 o
  -4   4  15       30.22       30.98     11.19 o
  -3   4  15       53.86       32.49     11.46 o
  -2   4  15        6.21       -7.05      9.91 o
  -1   4  15       74.64       69.64     13.87 o
   0   4  15       19.73       13.21     10.81 o
   1   4  15       27.41       30.13     12.24 o
   2   4  15        1.86       -0.31     10.84 o
   3   4  15       26.47       38.12      9.36 o
   4   4  15        6.60        6.75      8.43 o
   5   4  15       39.09       52.03     10.46 o
 -12   5  15        2.52       12.86     11.81 o
 -11   5  15       48.22       59.88     14.14 o
 -10   5  15        1.47       16.31     11.66 o
  -9   5  15       11.32       22.27     12.12 o
  -8   5  15        0.02       -1.24     10.46 o
  -7   5  15        5.33       -0.46     10.73 o
  -6   5  15        6.22        8.40     11.04 o
  -5   5  15        0.11       -2.29     10.50 o
  -4   5  15       43.57       44.46     13.25 o
  -3   5  15       11.51        5.46     11.23 o
  -2   5  15       50.08       40.09     13.87 o
  -1   5  15        0.32        6.04     11.97 o
   0   5  15        1.96       -1.47     11.00 o
 -21   0  16       45.63       80.09     15.61 o
 -20   0  16      338.32      415.53     27.96 o
 -19   0  16      139.30      175.64     18.44 o
 -18   0  16       23.59       23.55     10.88 o
 -17   0  16        4.73       -7.51      8.44 o
 -16   0  16        6.14        3.52      9.68 o
 -15   0  16      261.82      247.45     20.80 o
 -14   0  16      310.28      287.24     16.75 o
 -13   0  16        4.32        8.63      5.02 o
 -12   0  16      170.28      198.85     10.83 o
 -11   0  16        3.42       -6.58      8.25 o
 -10   0  16      392.86      459.35     14.82 o
  -9   0  16       87.39       92.85      7.65 o
  -8   0  16        5.30       -1.41      4.76 o
  -7   0  16       62.14       61.48      7.61 o
  -6   0  16        4.27        0.12      8.95 o
  -5   0  16      711.45      784.47     33.15 o
  -4   0  16      369.59      363.75     22.81 o
  -3   0  16      110.72      118.08     14.60 o
  -2   0  16      116.97      126.31     23.02 o
  -1   0  16       87.13       79.58      7.99 o
   0   0  16        0.45       -2.69      7.09 o
   1   0  16       49.38       37.06      6.86 o
   2   0  16      181.34      161.54     22.87 o
   3   0  16        2.46        9.65      6.46 o
   4   0  16        9.55        3.86      6.27 o
   5   0  16      127.58      153.87     18.86 o
   6   0  16        2.93        7.31      6.90 o
   7   0  16       63.17       67.29      9.69 o
   8   0  16       48.50       64.29     13.67 o
   9   0  16       42.55       37.41     13.05 o
  10   0  16       88.21      128.37     11.27 o
 -24   1  16        0.04       -3.29     12.01 o
 -23   1  16        9.78        0.39     12.55 o
 -22   1  16        5.18       -8.44     11.43 o
 -21   1  16       72.25       56.24     14.48 o
 -20   1  16       32.56       30.05     11.89 o
 -19   1  16       92.88       99.81      9.02 o
 -18   1  16       57.55       49.98      7.33 o
 -17   1  16        1.91       -1.46      4.93 o
 -16   1  16       17.71        7.54      4.51 o
 -15   1  16        3.75        0.15      4.12 o
 -14   1  16       35.64       29.86      5.26 o
 -13   1  16      369.92      371.59     15.31 o
 -12   1  16      122.69      125.97      7.60 o
 -11   1  16      418.07      399.58     12.37 o
 -10   1  16        1.66       -4.39      4.39 o
  -9   1  16      146.92      124.76      7.40 o
  -8   1  16       49.12       46.67     15.53 o
  -7   1  16       76.06       50.52      8.27 o
  -6   1  16      211.69      234.78     13.47 o
  -5   1  16      241.45      215.53     13.32 o
  -4   1  16      265.25      259.04     14.24 o
  -3   1  16      413.54      444.01     17.61 o
  -2   1  16       26.06       30.35      5.90 o
  -1   1  16        3.21       -3.00      3.60 o
   0   1  16       65.98       62.06      5.37 o
   1   1  16        3.96        9.61      4.32 o
   2   1  16      305.54      329.84     10.37 o
   3   1  16       22.97       26.31      7.26 o
   4   1  16       41.92       44.12      6.41 o
   5   1  16       27.00       20.80      6.13 o
   6   1  16        0.00       -5.37      5.47 o
   7   1  16        9.56       14.81      9.74 o
   8   1  16       11.65       15.00      6.65 o
   9   1  16       31.41       35.70      6.36 o
  10   1  16        0.34        3.08      5.63 o
 -23   2  16        6.48        1.95      9.41 o
 -22   2  16        0.50       -5.15      5.15 o
 -21   2  16        7.81       -0.84      5.62 o
 -20   2  16        2.18       -1.46      5.43 o
 -19   2  16        0.13       -4.92      4.92 o
 -18   2  16       12.18        6.94      5.60 o
 -17   2  16        1.14       -4.45      4.74 o
 -16   2  16       45.52       44.80      6.64 o
 -15   2  16        4.76        5.87      6.08 o
 -14   2  16        7.72        5.44      4.99 o
 -13   2  16       12.23        7.47      5.16 o
 -12   2  16      175.43      174.39      9.93 o
 -11   2  16       31.82       36.78      5.82 o
 -10   2  16       88.93       93.80      7.41 o
  -9   2  16       30.96       25.44      5.23 o
  -8   2  16       48.34       38.08      5.61 o
  -7   2  16       23.81       23.35      5.04 o
  -6   2  16       20.78       19.47      5.64 o
  -5   2  16        2.45        2.80      4.21 o
  -4   2  16        5.80        7.01      8.79 o
  -3   2  16       42.68       55.89     11.58 o
  -2   2  16       18.89       29.51      9.99 o
  -1   2  16        7.88        2.20      6.13 o
   0   2  16        0.94        1.45      5.94 o
   1   2  16       22.07       25.21     12.39 o
   2   2  16        0.50       -5.68      6.63 o
   3   2  16       58.93       48.42      9.44 o
   4   2  16       11.81       16.96      5.47 o
   5   2  16        3.87       -1.16      5.38 o
   6   2  16       27.35       34.70      6.96 o
   7   2  16       37.61       49.88      7.63 o
   8   2  16       18.77        3.81      8.51 o
   9   2  16        5.10        4.50      6.80 o
 -21   3  16        9.96       10.03     13.05 o
 -20   3  16       35.67       31.33     13.98 o
 -19   3  16       11.90        2.94     12.08 o
 -18   3  16       32.54       41.01     13.71 o
 -17   3  16       50.32       42.75      7.53 o
 -16   3  16        0.27        4.28      4.43 o
 -15   3  16        8.90        3.13      4.37 o
 -14   3  16        2.76       -2.26      4.38 o
 -13   3  16        6.13        1.18      6.72 o
 -12   3  16        8.24       10.48      4.43 o
 -11   3  16        0.00        3.01      4.14 o
 -10   3  16       98.63      106.38      7.82 o
  -9   3  16       89.39      100.45      8.52 o
  -8   3  16        0.14       -4.18      6.76 o
  -7   3  16       30.07       21.83      4.81 o
  -6   3  16       29.14       31.64      8.75 o
  -5   3  16       31.94       25.99      4.86 o
  -4   3  16        9.49        1.96      3.98 o
  -3   3  16        0.01       -4.20      4.36 o
  -2   3  16       40.73       44.15      5.39 o
  -1   3  16        0.70        3.56      5.75 o
   0   3  16        2.39        0.44      4.22 o
   1   3  16        2.93       -6.96      6.96 o
   2   3  16        0.12        7.52      7.59 o
   3   3  16        1.29       -6.67      6.67 o
   4   3  16        0.56       -2.23      3.73 o
   5   3  16       75.18       85.37      6.53 o
   6   3  16       23.39       26.01      6.07 o
   7   3  16        8.53        5.28      4.28 o
 -17   4  16        7.48        3.33     11.85 o
 -16   4  16       18.87       21.34     12.94 o
 -15   4  16        1.89       -3.21     10.26 o
 -14   4  16        2.32        1.01     10.42 o
 -13   4  16        0.25       -7.40      9.68 o
 -12   4  16       11.43        5.46     10.26 o
 -11   4  16       34.47       34.20     12.82 o
 -10   4  16       11.55        6.16     10.65 o
  -9   4  16       46.44       51.43     12.74 o
  -8   4  16       19.34       27.27     11.81 o
  -7   4  16        3.52       -5.50      9.30 o
  -6   4  16        2.42        3.72     10.19 o
  -5   4  16       28.65       22.35     11.27 o
  -4   4  16        0.32       -4.30      9.53 o
  -3   4  16        1.65       -5.77      9.49 o
  -2   4  16       15.08        2.21     10.77 o
  -1   4  16        1.17       -0.66     10.34 o
   0   4  16        1.03       -9.02     10.46 o
   1   4  16       14.44       -3.95     11.27 o
   2   4  16       36.55       29.67     12.70 o
   3   4  16       17.29       33.66     13.75 o
  -7   5  16        1.39        2.94     11.66 o
 -23   1  17        2.01       -6.08     11.97 o
 -22   1  17        0.56      -11.00     11.00 o
 -21   1  17       20.07       28.35     13.63 o
 -20   1  17       70.87       75.72     15.26 o
 -19   1  17       11.68        9.68     11.39 o
 -18   1  17        8.67        5.86      5.70 o
 -17   1  17       78.65       93.52      8.94 o
 -16   1  17       29.25       26.39      6.30 o
 -15   1  17        1.58        0.41      4.98 o
 -14   1  17       20.51       12.59      4.93 o
 -13   1  17       29.41       24.85      5.30 o
 -12   1  17      177.38      193.73     12.03 o
 -11   1  17       35.41       27.46      6.69 o
 -10   1  17        0.07       -3.90      3.90 o
  -9   1  17       21.80       15.20      7.34 o
  -8   1  17       67.69       82.64      9.32 o
  -7   1  17        1.42       -3.88      5.85 o
  -6   1  17        8.53        4.09      6.17 o
  -5   1  17       17.81        8.73      6.38 o
  -4   1  17        4.26       -5.12      5.12 o
  -3   1  17        0.36       -5.73      5.73 o
  -2   1  17      163.70      168.08      7.55 o
  -1   1  17       86.38       85.38      6.19 o
   0   1  17        0.08       -3.98      3.98 o
   1   1  17       13.76       13.05      5.28 o
   2   1  17        0.02       -1.14      4.91 o
   3   1  17       31.71       32.72      6.36 o
   4   1  17       41.81       37.16      6.73 o
   5   1  17       40.10       28.86      6.56 o
   6   1  17       57.60       73.37      8.72 o
   7   1  17        0.78       -1.63      6.38 o
   8   1  17       29.95       21.20      7.15 o
 -22   2  17       25.40       12.65      6.78 o
 -21   2  17       13.81       11.25      6.59 o
 -20   2  17        9.13        7.67      6.10 o
 -19   2  17        2.67       -2.48      6.87 o
 -18   2  17      145.10      174.21     11.40 o
 -17   2  17       32.31       38.97      9.28 o
 -16   2  17      111.69      120.82      9.21 o
 -15   2  17       55.66       48.23      7.01 o
 -14   2  17        8.11        1.26      4.88 o
 -13   2  17       15.80        6.32      5.26 o
 -12   2  17        0.00       -3.00      4.59 o
 -11   2  17      174.61      190.20     17.80 o
 -10   2  17      201.29      254.69     23.74 o
  -9   2  17        5.56        1.77      5.00 o
  -8   2  17      181.07      175.64     10.11 o
  -7   2  17       26.93       32.29      6.70 o
  -6   2  17        0.33       -4.31      4.31 o
  -5   2  17       17.48       -3.29      8.44 o
  -4   2  17        2.18        6.20      9.72 o
  -3   2  17      269.59      287.92     22.46 o
  -2   2  17        7.73        7.20     10.11 o
  -1   2  17       85.71       85.48     14.14 o
   0   2  17       46.39       63.92     15.34 o
   1   2  17       20.24       23.74      7.92 o
   2   2  17        0.17       -1.97     10.55 o
   3   2  17        0.83       -5.36      7.07 o
   4   2  17       14.38       29.88      8.77 o
   5   2  17       51.78       53.16     13.01 o
   6   2  17        1.07        0.82      7.97 o
   7   2  17       40.37       48.51     10.58 o
 -19   3  17       29.63       28.47     14.06 o
 -18   3  17       13.03       11.94      5.45 o
 -17   3  17       90.32      128.60      9.26 o
 -16   3  17       42.34       59.21      6.73 o
 -15   3  17       27.63       30.88      5.82 o
 -14   3  17        2.33        0.63      4.47 o
 -13   3  17       12.15        3.04      5.33 o
 -12   3  17       11.61        8.29      4.76 o
 -11   3  17       60.25       66.66      6.58 o
 -10   3  17        6.85        0.72      4.42 o
  -9   3  17      138.15      147.88      8.74 o
  -8   3  17        1.58       -0.97      4.07 o
  -7   3  17       91.69       81.99      6.71 o
  -6   3  17        1.42       -4.06      4.06 o
  -5   3  17       69.21       69.26      6.44 o
  -4   3  17      130.62      124.92      8.22 o
  -3   3  17       72.51       95.64     10.86 o
  -2   3  17       51.69       50.64      5.98 o
  -1   3  17       51.47       58.50      6.36 o
   0   3  17       27.58       18.58      5.13 o
   1   3  17       25.04       27.68     13.32 o
   2   3  17       13.88        4.45      7.99 o
   3   3  17        7.05       -2.18      8.07 o
   4   3  17        9.81        8.88      4.22 o
   5   3  17        2.09        4.28      4.08 o
 -15   4  17        0.38       13.36     12.63 o
 -14   4  17       59.25       60.84     14.83 o
 -13   4  17        5.77       17.20     12.32 o
 -12   4  17        2.61       -3.95     10.53 o
 -11   4  17       14.24        9.88     11.89 o
 -10   4  17        2.99       -3.80     10.50 o
  -9   4  17       25.61       25.83     12.47 o
  -8   4  17       39.92       58.56     13.83 o
  -7   4  17        8.72        0.31     10.81 o
  -6   4  17       32.41       17.12     12.32 o
  -5   4  17       31.55        8.60     12.16 o
  -4   4  17       50.56       74.52     15.57 o
  -3   4  17       26.98       29.24     13.56 o
  -2   4  17        9.51       11.39     11.43 o
  -1   4  17       19.69       20.72     13.01 o
   0   4  17        5.16       -1.05     10.88 o
 -18   0  18       31.67       40.74     13.36 o
 -17   0  18       20.60        8.56     10.69 o
 -16   0  18       11.11       20.45     10.96 o
 -15   0  18        4.47        0.08      9.72 o
 -14   0  18      129.12      160.34     17.51 o
 -13   0  18      268.90      273.70     22.73 o
 -12   0  18       75.55      118.09     15.88 o
 -11   0  18      161.00      146.13     16.81 o
 -10   0  18        1.46       -3.64      9.22 o
  -9   0  18      402.33      468.94     27.34 o
  -8   0  18      147.94      113.83     15.61 o
  -7   0  18       75.90       62.47     12.90 o
  -6   0  18      276.03      297.06     22.62 o
  -5   0  18        0.21       -8.06      8.06 o
  -4   0  18       11.48       13.40      9.61 o
  -3   0  18       15.08       -5.31      7.98 o
  -2   0  18       14.83        5.65      6.10 o
  -1   0  18       55.74       55.15      8.21 o
   0   0  18        2.70       -4.59      6.61 o
   1   0  18      387.36      519.89     19.27 o
   2   0  18      120.56      125.14     17.20 o
   3   0  18       81.17       83.24     10.00 o
   4   0  18        0.14       -8.79      8.79 o
   5   0  18       11.19        7.40     10.84 o
   6   0  18      123.93      123.35     15.80 o
   7   0  18       45.32       41.60     13.63 o
 -22   1  18       33.75       22.93     14.52 o
 -21   1  18       34.07       42.10     15.03 o
 -20   1  18       93.63       92.80     17.23 o
 -19   1  18        3.67       14.41     12.05 o
 -18   1  18        4.91        7.32     11.58 o
 -17   1  18        9.48       12.39     11.85 o
 -16   1  18       18.54        2.43     11.33 o
 -15   1  18       83.72      109.66      9.24 o
 -14   1  18       39.56       38.28      7.16 o
 -13   1  18       86.62       68.84     10.09 o
 -12   1  18       41.11       42.21      6.76 o
 -11   1  18       34.93       31.41      6.52 o
 -10   1  18       37.21       32.93      6.46 o
  -9   1  18        2.82       -0.74      4.32 o
  -8   1  18      113.67      138.28     11.33 o
  -7   1  18       34.95       34.23      8.05 o
  -6   1  18       37.54       28.87      7.91 o
  -5   1  18       57.65       61.06      8.90 o
  -4   1  18        0.46       -1.67      9.37 o
  -3   1  18       10.95       12.86     10.46 o
  -2   1  18        0.02       -7.24      9.02 o
  -1   1  18        0.02       -6.43      6.43 o
   0   1  18      136.51      146.33     16.00 o
   1   1  18       21.37       23.76      8.14 o
   2   1  18      162.76      173.03      9.94 o
   3   1  18       52.45       56.54      8.16 o
   4   1  18        8.56        3.28      8.59 o
   5   1  18        2.72       -4.44      9.55 o
   6   1  18       16.43       14.33      8.86 o
 -20   2  18       27.58       28.49      7.45 o
 -19   2  18        0.84       -5.47      5.51 o
 -18   2  18       77.73       98.84      9.22 o
 -17   2  18        2.11        6.01      5.86 o
 -16   2  18       18.46       20.35      6.34 o
 -15   2  18        0.02       -4.71      4.71 o
 -14   2  18       37.52       33.90      6.43 o
 -13   2  18        2.81        1.48      4.90 o
 -12   2  18       74.52       69.62      7.43 o
 -11   2  18       23.22        9.47      5.19 o
 -10   2  18       46.32       49.32      6.61 o
  -9   2  18        9.32        1.26      4.90 o
  -8   2  18       19.64       17.16      7.55 o
  -7   2  18       17.94        8.91      5.17 o
  -6   2  18        0.91       -8.91      8.91 o
  -5   2  18       63.94       52.63     13.36 o
  -4   2  18       18.38       10.69     11.08 o
  -3   2  18       44.59       31.18     11.70 o
  -2   2  18        0.43        7.44     10.30 o
  -1   2  18       38.03       18.71     11.54 o
   0   2  18        0.92        5.60      7.42 o
   1   2  18       61.57       60.21      9.75 o
   2   2  18        0.01        1.70      7.77 o
   3   2  18       27.76       28.99      9.70 o
   4   2  18        1.72       -5.56      8.18 o
   5   2  18       41.79       74.11     11.41 o
 -18   3  18       10.47       24.50     13.67 o
 -17   3  18       59.99       67.35      7.40 o
 -16   3  18       42.75       56.14      6.94 o
 -15   3  18        7.95        2.64      6.62 o
 -14   3  18        0.06        2.26      4.66 o
 -13   3  18        0.33       -2.44      4.42 o
 -12   3  18        9.83        3.11      4.79 o
 -11   3  18       87.80      117.48      8.68 o
 -10   3  18        0.06        0.24      4.55 o
  -9   3  18       28.71       33.79      5.68 o
  -8   3  18       31.54       33.60      5.58 o
  -7   3  18       12.26        6.45      5.33 o
  -6   3  18        1.85       -0.55      4.22 o
  -5   3  18       11.88        7.75      4.72 o
  -4   3  18       45.06       42.23      5.86 o
  -3   3  18        6.48        4.91      4.49 o
  -2   3  18        8.98        3.53      4.44 o
  -1   3  18        0.14       -4.21      4.21 o
   0   3  18        0.28       -2.56      4.51 o
   1   3  18        0.11       -7.17     10.30 o
   2   3  18        9.97        0.16      8.59 o
 -12   4  18        0.13       -5.15     10.92 o
 -11   4  18        0.19       -9.84      9.84 o
 -10   4  18       13.72        6.78     11.50 o
  -9   4  18       13.72        9.41     12.05 o
  -8   4  18        0.03        6.93     11.66 o
  -7   4  18       47.98       59.49     14.68 o
  -6   4  18       26.82       35.71     14.10 o
  -5   4  18       11.71       12.47     12.66 o
  -4   4  18        2.03      -11.15     11.15 o
 -20   1  19        0.01       -0.81     12.01 o
 -19   1  19       50.22       36.79     14.33 o
 -18   1  19       60.53       76.88     16.15 o
 -17   1  19        9.19       -1.94     10.30 o
 -16   1  19       51.73       40.86     13.67 o
 -15   1  19        1.91        0.66     11.12 o
 -14   1  19        3.21       -1.67     10.96 o
 -13   1  19       52.87       50.77      7.68 o
 -12   1  19       10.64        3.49      5.68 o
 -11   1  19       51.99       47.90      7.31 o
 -10   1  19       58.18       68.71      8.40 o
  -9   1  19       60.30       64.09      7.75 o
  -8   1  19       63.93       69.29     14.25 o
  -7   1  19       19.76       32.84     11.89 o
  -6   1  19       29.36       36.68     12.35 o
  -5   1  19       17.81       38.46     12.16 o
  -4   1  19      108.29      117.62     16.42 o
  -3   1  19       81.21       83.54     15.38 o
  -2   1  19        1.57       -6.12     10.92 o
  -1   1  19        0.39       -4.59      7.13 o
   0   1  19        0.03       -1.60      7.34 o
   1   1  19        4.68        6.56      7.48 o
   2   1  19        6.71        6.99      8.06 o
   3   1  19        0.55        6.06      8.12 o
   4   1  19       39.30       61.07     21.36 o
 -19   2  19       19.14       32.11      7.64 o
 -18   2  19       89.21      118.07     10.12 o
 -17   2  19       89.43      106.85      9.61 o
 -16   2  19        0.53        0.57      5.38 o
 -15   2  19        0.37       -0.92      6.74 o
 -14   2  19        2.02        0.49      5.83 o
 -13   2  19       60.90       65.75      7.88 o
 -12   2  19       86.82      101.41      9.06 o
 -11   2  19        3.57       -5.98      8.13 o
 -10   2  19       67.62       78.82      7.98 o
  -9   2  19      102.74      106.00     12.76 o
  -8   2  19        2.33       -1.71      5.40 o
  -7   2  19        0.27       -4.48      4.48 o
  -6   2  19        0.45       -4.62      4.78 o
  -5   2  19       70.59       68.59     14.52 o
  -4   2  19       53.52       53.64     13.98 o
  -3   2  19       41.02       58.95     14.02 o
  -2   2  19       12.00       20.49     12.24 o
  -1   2  19        2.04       -8.09     10.26 o
   0   2  19        0.16       -5.15     10.77 o
   1   2  19        1.60       -1.79      7.87 o
   2   2  19        6.85        3.92      8.41 o
 -15   3  19        1.27        1.29      5.36 o
 -14   3  19        1.24        1.58      5.08 o
 -13   3  19        0.33       -3.33      4.65 o
 -12   3  19        4.04        5.02     10.24 o
 -11   3  19       13.69       21.76      5.49 o
 -10   3  19        0.14        3.43      6.55 o
  -9   3  19        6.45       12.59      4.97 o
  -8   3  19       19.51        9.95      5.02 o
  -7   3  19        0.04       -3.46      5.23 o
  -6   3  19        6.50       10.69      5.19 o
  -5   3  19        0.00        3.68      5.05 o
  -4   3  19       28.68       29.82      5.68 o
  -3   3  19       15.62       20.01      5.52 o
  -2   3  19        0.79       -4.41      4.41 o
  -1   3  19        3.19       -0.38      4.73 o
 -13   0  20       84.42       68.63     15.41 o
 -12   0  20       15.71        6.86     12.01 o
 -11   0  20      148.43      174.90     19.48 o
 -10   0  20       95.97      119.44     17.54 o
  -9   0  20      129.48      151.63     18.28 o
  -8   0  20      162.53      185.94     19.52 o
  -7   0  20        5.97        6.58     10.96 o
  -6   0  20       66.41       85.13     15.18 o
  -5   0  20       22.23        0.04     10.77 o
  -4   0  20        3.15       -9.53      9.53 o
 -18   1  20       12.65       27.38     13.90 o
 -17   1  20       11.87        9.33     12.74 o
 -16   1  20        0.31       -5.15     11.08 o
 -15   1  20       18.84       14.06     11.70 o
 -14   1  20       64.70       65.26     15.61 o
 -13   1  20        5.05       -3.72     10.69 o
 -12   1  20        6.24        7.67     11.66 o
 -11   1  20        6.49       -1.90     11.35 o
 -10   1  20       70.11       81.49     15.69 o
  -9   1  20       72.14       69.40     14.95 o
  -8   1  20       11.13       21.92     12.47 o
  -7   1  20       97.39      119.95     17.20 o
  -6   1  20       18.36       14.95     12.08 o
  -5   1  20        0.72       -3.52     10.69 o
  -4   1  20        0.13        8.25     10.77 o
  -3   1  20        6.95       -3.95     10.65 o
  -2   1  20       34.32       29.16     13.17 o
  -1   1  20       32.85       23.97     13.40 o
   0   1  20       15.09       27.51      8.99 o
   1   1  20       21.80       24.49     10.34 o
 -16   2  20        4.98        2.70      6.31 o
 -15   2  20       40.63       36.98     14.39 o
 -14   2  20        0.03       -5.33      5.33 o
 -13   2  20        1.43        3.09      5.71 o
 -12   2  20       34.11       34.00      6.90 o
 -11   2  20       16.03       26.02      6.44 o
 -10   2  20       23.90       23.62      6.44 o
  -9   2  20        4.83        6.34      5.53 o
  -8   2  20        0.48       -9.08      9.08 o
  -7   2  20        0.19       -6.23      8.08 o
  -6   2  20       10.79        6.02      5.77 o
  -5   2  20        0.87       -4.94      4.94 o
  -4   2  20       39.10       13.94     12.66 o
  -3   2  20        0.47       -8.44     11.00 o
  -2   2  20       14.64       16.73     12.63 o
  -1   2  20        1.12       -0.54     12.01 o
 -11   3  20       60.86       53.25     14.95 o
 -10   3  20       11.01       13.23      5.60 o
  -9   3  20        0.18       -3.57      4.83 o
  -8   3  20        0.00       -0.84     11.35 o
  -7   3  20        9.78        4.24      4.99 o
  -6   3  20       36.37       34.20     13.90 o
 -16   1  21        0.06       -8.64     11.39 o
 -15   1  21        2.09       -5.77     11.85 o
 -14   1  21        5.24        4.03     12.59 o
 -13   1  21        4.67       14.21     12.47 o
 -12   1  21        8.46       21.69     13.09 o
 -11   1  21        0.01       -5.34     11.54 o
 -10   1  21       54.08       56.93     15.18 o
  -9   1  21       48.01       59.64     15.18 o
  -8   1  21        4.83        8.87     12.01 o
  -7   1  21        7.46        7.59     12.51 o
  -6   1  21       19.71       22.77     12.12 o
  -5   1  21       14.49       16.19     12.78 o
  -4   1  21        0.01        0.27     11.23 o
  -3   1  21        0.09       -8.40     10.22 o
  -2   1  21       23.45       24.44     13.52 o
 -12   2  21       17.26        6.06      6.13 o
 -11   2  21       61.95       76.89      8.71 o
 -10   2  21        0.37       -1.11      5.73 o
  -9   2  21       35.10       37.98      7.34 o
  -8   2  21        1.70       -3.95      5.55 o
  -7   2  21        7.05        6.22      8.79 o
  -6   2  21       24.86        6.57      6.44 o
 
